# Supplementary material for: Concentration-response gene expression analysis in zebrafish reveals phenotypically-anchored transcriptional responses to retene
Source: Front Toxicol. 2022 Aug 25;4:950503. doi: 10.3389/ftox.2022.950503 (PMC9453431; doi:10.3389/ftox.2022.950503)
Supplement: Supplementary file 1 [file DataSheet4.xlsx]

## Sheet: Sheet1
Retene Network Module 7				FRC/AHR Network Cyp1a Module 13
ZDB Identifier	ENSDARG Identifier	Gene Name		ZDB Identifier	ENSDARG Identifier	Gene Name
ZDB-GENE-050517-9	ENSDARG00000063297	abcb6a		ZDB-GENE-050517-9	ENSDARG00000063297	abcb6a
ZDB-GENE-990714-16	ENSDARG00000021833	ahr2		ZDB-GENE-990714-16	ENSDARG00000021833	ahr2
ZDB-GENE-051018-1	ENSDARG00000099702	ahrra		ZDB-GENE-051018-1	ENSDARG00000099702	ahrra
ZDB-GENE-050506-76	ENSDARG00000077549	aifm2		ZDB-GENE-051018-2	ENSDARG00000052618	ahrrb
ZDB-GENE-070112-2282	ENSDARG00000061634	aifm4		ZDB-GENE-050506-76	ENSDARG00000077549	aifm2
ZDB-GENE-030131-9642	ENSDARG00000021149	cbr1l		ZDB-GENE-070112-2282	ENSDARG00000061634	aifm4
ZDB-GENE-070705-82	ENSDARG00000104292	ccn2b		ZDB-GENE-001205-2	ENSDARG00000071475	aox5
ZDB-GENE-040718-61	ENSDARG00000003902	ctsl.1		ZDB-GENE-980526-88	ENSDARG00000053136	b2m
ZDB-GENE-030721-1	ENSDARG00000055100	cxcl12b		ZDB-GENE-060825-228	ENSDARG00000052215	btr02
ZDB-GENE-040426-2148	ENSDARG00000098589	cyb5a		ZDB-GENE-030131-9642	ENSDARG00000021149	cbr1l
ZDB-GENE-011219-1	ENSDARG00000098315	cyp1a		ZDB-GENE-070705-82	ENSDARG00000104292	ccn2b
ZDB-GENE-050522-501	ENSDARG00000101195	cyp1c1		ZDB-GENE-100922-193	ENSDARG00000078404	cdh26.1
ZDB-GENE-050705-1	ENSDARG00000101789	cyp1c2		ZDB-GENE-050208-436	ENSDARG00000013687	cilp2
ZDB-GENE-040426-1907	ENSDARG00000098746	dhrs13l1		ZDB-GENE-050506-73	ENSDARG00000060439	clcn2c
ZDB-GENE-040426-2503	ENSDARG00000005713	ethe1		ZDB-GENE-071004-21	ENSDARG00000073786	cmbl
ZDB-GENE-030131-1091	ENSDARG00000101762	fah		ZDB-GENE-030131-2427	ENSDARG00000021720	col7a1
ZDB-GENE-080122-1	ENSDARG00000059387	fgf7		ZDB-GENE-030131-9861	ENSDARG00000069692	col7a1l
ZDB-GENE-070424-74	ENSDARG00000030896	foxq1a		ZDB-GENE-091118-1	ENSDARG00000053624	csf1rb
ZDB-GENE-050522-116	ENSDARG00000019236	gsr		ZDB-GENE-040718-61	ENSDARG00000003902	ctsl.1
ZDB-GENE-020806-4	ENSDARG00000104068	gstp1		ZDB-GENE-030721-1	ENSDARG00000055100	cxcl12b
ZDB-GENE-050309-169	ENSDARG00000109310	im:7150988		ZDB-GENE-040426-2148	ENSDARG00000098589	cyb5a
ZDB-GENE-091117-16	ENSDARG00000073695	mamdc2b		ZDB-GENE-011219-1	ENSDARG00000098315	cyp1a
ZDB-GENE-061215-48	ENSDARG00000033364	mgst3b		ZDB-GENE-050522-501	ENSDARG00000101195	cyp1c1
ZDB-GENE-980526-492	ENSDARG00000101023	msx2b		ZDB-GENE-050705-1	ENSDARG00000101789	cyp1c2
ZDB-GENE-131127-340	ENSDARG00000089586	ncam3		ZDB-GENE-040426-1907	ENSDARG00000098746	dhrs13l1
ZDB-GENE-120320-3	ENSDARG00000089697	nfe2l2b		ZDB-GENE-000920-1	ENSDARG00000036912	edn1
ZDB-GENE-060503-475	ENSDARG00000091116	pkhd1l1		ZDB-GENE-040426-2503	ENSDARG00000005713	ethe1
ZDB-GENE-040912-6	ENSDARG00000032496	pon1		ZDB-GENE-030131-1091	ENSDARG00000101762	fah
ZDB-GENE-050320-35	ENSDARG00000058734	prdx1		ZDB-GENE-080122-1	ENSDARG00000059387	fgf7
ZDB-GENE-030131-8436	ENSDARG00000027088	ptgdsb.1		ZDB-GENE-070424-74	ENSDARG00000030896	foxq1a
ZDB-GENE-030911-3	ENSDARG00000071626	ptgdsb.2		ZDB-GENE-050522-116	ENSDARG00000019236	gsr
ZDB-GENE-121214-200	ENSDARG00000079119	si:ch211-229d2.5		ZDB-GENE-041114-67	ENSDARG00000033285	gsto2
ZDB-GENE-040426-2204	ENSDARG00000075014	sqstm1		ZDB-GENE-020806-4	ENSDARG00000104068	gstp1
ZDB-GENE-050417-228	ENSDARG00000086826	sult6b1		ZDB-GENE-050601-1	ENSDARG00000103019	gstp2
ZDB-GENE-031002-47	ENSDARG00000061841	tiparp		ZDB-GENE-001219-1	ENSDARG00000028386	htatip2
ZDB-GENE-050522-141	ENSDARG00000055974	tpmt.1		ZDB-GENE-120111-3	ENSDARG00000099902	il17rc
ZDB-GENE-041010-177	ENSDARG00000028012	tpmt.2		ZDB-GENE-050309-169	ENSDARG00000109310	im:7150988
ZDB-GENE-081107-63	ENSDARG00000071567	TSTD1		ZDB-GENE-030131-556	ENSDARG00000016132	keap1a
ZDB-GENE-080227-6	ENSDARG00000006220	ugt1a1		ZDB-GENE-080508-1	ENSDARG00000074634	keap1b
ZDB-GENE-040426-2465	ENSDARG00000101364	wfikkn1		ZDB-GENE-091117-16	ENSDARG00000073695	mamdc2b
ZDB-GENE-070424-101	ENSDARG00000061481	wu:fj05g07		ZDB-GENE-040426-1430	ENSDARG00000031952	mb
ZDB-GENE-060929-1190	ENSDARG00000068876	zgc:153031		ZDB-GENE-061215-48	ENSDARG00000033364	mgst3b
ZDB-GENE-050417-83	ENSDARG00000102887	abhd4		ZDB-GENE-980526-492	ENSDARG00000101023	msx2b
ZDB-GENE-091204-4	ENSDARG00000104491	ampd2a		ZDB-GENE-131127-340	ENSDARG00000089586	ncam3
ZDB-GENE-040724-185	ENSDARG00000056873	and3		ZDB-GENE-120320-3	ENSDARG00000089697	nfe2l2b
ZDB-GENE-050624-1	ENSDARG00000068369	angptl2b		ZDB-GENE-070705-255	ENSDARG00000094300	nupr1a
ZDB-GENE-041010-175	ENSDARG00000027582	angptl7		ZDB-GENE-040718-288	ENSDARG00000056638	pir
ZDB-GENE-050320-133	ENSDARG00000014646	aoc2		ZDB-GENE-060503-475	ENSDARG00000091116	pkhd1l1
ZDB-GENE-040426-1318	ENSDARG00000016505	apbb1ip		ZDB-GENE-070912-432	ENSDARG00000076972	plvapa
ZDB-GENE-070705-554	ENSDARG00000075016	apobb.2		ZDB-GENE-050912-2	ENSDARG00000033760	pmelb
ZDB-GENE-030131-7146	ENSDARG00000020761	arrdc2		ZDB-GENE-040912-6	ENSDARG00000032496	pon1
ZDB-GENE-030131-2913	ENSDARG00000052690	arrdc3a		ZDB-GENE-050320-35	ENSDARG00000058734	prdx1
ZDB-GENE-040912-182	ENSDARG00000036028	arrdc3b		ZDB-GENE-030131-8436	ENSDARG00000027088	ptgdsb.1
ZDB-GENE-000926-1	ENSDARG00000069552	atoh7		ZDB-GENE-030911-3	ENSDARG00000071626	ptgdsb.2
ZDB-GENE-101223-3	ENSDARG00000061682	bicc1a		ZDB-GENE-040426-2595	ENSDARG00000100265	rhcgb
ZDB-GENE-060818-1	ENSDARG00000028071	bmp1a		ZDB-GENE-030131-1044	ENSDARG00000016867	rnf128a
ZDB-GENE-040426-1019	ENSDARG00000037652	C1H7orf26		ZDB-GENE-050522-69	ENSDARG00000038729	s100z
ZDB-GENE-041210-213	ENSDARG00000026855	cacna2d4a		ZDB-GENE-091204-302	ENSDARG00000089919	si:ch211-161h7.8
ZDB-GENE-040801-114	ENSDARG00000102977	cant1b		ZDB-GENE-121214-56	ENSDARG00000096545	si:ch211-191a16.5
ZDB-GENE-050419-197	ENSDARG00000056639	carmil2		ZDB-GENE-060531-39	ENSDARG00000002405	si:ch211-225b11.1
ZDB-GENE-070607-1	ENSDARG00000055045	casp3b		ZDB-GENE-121214-200	ENSDARG00000079119	si:ch211-229d2.5
ZDB-GENE-030616-56	ENSDARG00000000002	ccdc80		ZDB-GENE-050208-49	ENSDARG00000097902	si:ch73-204p21.2
ZDB-GENE-060720-30	ENSDARG00000100052	cckb		ZDB-GENE-030131-8455	ENSDARG00000103322	si:ch73-347e22.8
ZDB-GENE-040426-3	ENSDARG00000023062	ccn1		ZDB-GENE-031118-45	ENSDARG00000103199	si:dkey-247k7.2
ZDB-GENE-021030-2	ENSDARG00000105046	ccnf		ZDB-GENE-060526-329	ENSDARG00000076830	si:dkey-65b12.6
ZDB-GENE-040426-940	ENSDARG00000099301	cdc37		ZDB-GENE-030131-2816	ENSDARG00000098769	slitrk6
ZDB-GENE-040812-3	ENSDARG00000029018	cdkn1ba		ZDB-GENE-040426-2204	ENSDARG00000075014	sqstm1
ZDB-GENE-020111-4	ENSDARG00000087303	cebpd		ZDB-GENE-050417-228	ENSDARG00000086826	sult6b1
ZDB-GENE-030131-8373	ENSDARG00000054753	col10a1a		ZDB-GENE-030131-12	ENSDARG00000091996	tcnbb
ZDB-GENE-010426-2	ENSDARG00000045768	cry1a		ZDB-GENE-020708-1	ENSDARG00000010785	thbs1b
ZDB-GENE-071004-96	ENSDARG00000087765	crygm2d10		ZDB-GENE-031002-47	ENSDARG00000061841	tiparp
ZDB-GENE-050522-559	ENSDARG00000074656	ctss2.1		ZDB-GENE-090309-3	ENSDARG00000100969	tmprss13a
ZDB-GENE-020102-1	ENSDARG00000057633	cxcr4a		ZDB-GENE-050522-141	ENSDARG00000055974	tpmt.1
ZDB-GENE-031030-8	ENSDARG00000103347	cyp2aa3		ZDB-GENE-041010-177	ENSDARG00000028012	tpmt.2
ZDB-GENE-050604-1	ENSDARG00000103295	cyp3a65		ZDB-GENE-040426-1362	ENSDARG00000025757	tspan35
ZDB-GENE-060519-40	ENSDARG00000089177	cyp46a1.3		ZDB-GENE-081107-63	ENSDARG00000071567	TSTD1
ZDB-GENE-050522-250	ENSDARG00000058246	cysltr1		ZDB-GENE-080227-6	ENSDARG00000006220	ugt1a1
ZDB-GENE-070207-1	ENSDARG00000075161	defbl1		ZDB-GENE-120215-160	ENSDARG00000036767	urgcp
ZDB-GENE-040426-894	ENSDARG00000104959	dnajc17		ZDB-GENE-040426-2465	ENSDARG00000101364	wfikkn1
ZDB-GENE-091117-14	ENSDARG00000062632	duox		ZDB-GENE-030131-261	ENSDARG00000097635	wu:fb18f06
ZDB-GENE-040426-2018	ENSDARG00000100515	dusp1		ZDB-GENE-070424-101	ENSDARG00000061481	wu:fj05g07
ZDB-GENE-110408-34	ENSDARG00000038996	egln1a		ZDB-GENE-060929-1190	ENSDARG00000068876	zgc:153031
ZDB-GENE-031110-3	ENSDARG00000038639	elovl6l		ZDB-GENE-061027-365	ENSDARG00000043442	zgc:153665
ZDB-GENE-030131-6256	ENSDARG00000104039	errfi1a
ZDB-GENE-071119-5	ENSDARG00000099124	f3a
ZDB-GENE-050522-391	ENSDARG00000002311	fabp11b
ZDB-GENE-110407-5	ENSDARG00000017195	foxf2a
ZDB-GENE-080305-12	ENSDARG00000070053	foxg1d
ZDB-GENE-050309-17	ENSDARG00000013721	g6pca.2
ZDB-GENE-040426-1971	ENSDARG00000027744	gadd45ba
ZDB-GENE-990415-87	ENSDARG00000099744	gap43
ZDB-GENE-040426-1731	ENSDARG00000098588	gchfr
ZDB-GENE-070912-629	ENSDARG00000063357	GPR45
ZDB-GENE-100308-2	ENSDARG00000077560	grin2cb
ZDB-GENE-040713-2	ENSDARG00000055493	hic1
ZDB-GENE-030131-3102	ENSDARG00000027529	hmox1a
ZDB-GENE-030131-6030	ENSDARG00000001975	hsd11b2
ZDB-GENE-040426-2423	ENSDARG00000104138	igfbp7
ZDB-GENE-080107-7	ENSDARG00000104474	il6r
ZDB-GENE-060512-186	ENSDARG00000070360	inka1a
ZDB-GENE-030131-7859	ENSDARG00000043531	jun
ZDB-GENE-061027-116	ENSDARG00000044975	krt94
ZDB-GENE-040426-2262	ENSDARG00000040528	lgals3bpb
ZDB-GENE-050320-94	ENSDARG00000041295	lim2.5
ZDB-GENE-081104-397	ENSDARG00000078567	lonrf1l
ZDB-GENE-090630-1	ENSDARG00000040621	lrrc32
ZDB-GENE-070209-77	ENSDARG00000104839	mansc1
ZDB-GENE-050221-9	ENSDARG00000069265	matn3b
ZDB-GENE-040718-149	ENSDARG00000007891	meox1
ZDB-GENE-031202-2	ENSDARG00000012395	mmp13a
ZDB-GENE-080923-1	ENSDARG00000069194	mycbpap
ZDB-GENE-040426-1648	ENSDARG00000010420	ndrg1b
ZDB-GENE-070912-659	ENSDARG00000054162	nfatc4
ZDB-GENE-030723-2	ENSDARG00000042824	nfe2l2a
ZDB-GENE-040426-2227	ENSDARG00000005481	nfkbiaa
ZDB-GENE-100715-1	ENSDARG00000114540	nfr
ZDB-GENE-061108-3	ENSDARG00000020053	nkd1
ZDB-GENE-040718-391	ENSDARG00000117145	notum1b
ZDB-GENE-130530-593	ENSDARG00000036422	ntn5
ZDB-GENE-070321-1	ENSDARG00000014091	osr1
ZDB-GENE-121211-2	ENSDARG00000054055	ostn
ZDB-GENE-030616-161	ENSDARG00000039578	pa2g4a
ZDB-GENE-011220-2	ENSDARG00000034503	per2
ZDB-GENE-040426-1393	ENSDARG00000024277	pigm
ZDB-GENE-000831-6	ENSDARG00000059001	pim2
ZDB-GENE-070410-23	ENSDARG00000076844	plin6
ZDB-GENE-040625-83	ENSDARG00000057575	pnp4a
ZDB-GENE-030513-1	ENSDARG00000037946	prl
ZDB-GENE-101116-1	ENSDARG00000086512	prodhb
ZDB-GENE-041205-1	ENSDARG00000002197	pygl
ZDB-GENE-050809-108	ENSDARG00000036772	pygo2
ZDB-GENE-090311-54	ENSDARG00000061732	raph1b
ZDB-GENE-020320-2	ENSDARG00000070038	rbp2a
ZDB-GENE-030131-9814	ENSDARG00000070081	rspo3
ZDB-GENE-030710-5	ENSDARG00000091348	rtn3
ZDB-GENE-030131-5479	ENSDARG00000019360	sec23b
ZDB-GENE-040426-1933	ENSDARG00000002748	sema6d
ZDB-GENE-990415-93	ENSDARG00000019949	serpinh1b
ZDB-GENE-090313-77	ENSDARG00000073912	si:ch211-202h22.7
ZDB-GENE-131127-633	ENSDARG00000077028	si:ch211-81n22.1
ZDB-GENE-141212-237	ENSDARG00000098662	si:ch73-359m17.9
ZDB-GENE-030131-8324	ENSDARG00000069377	si:dkey-242g16.2
ZDB-GENE-121214-264	ENSDARG00000026383	si:dkey-27j5.5
ZDB-GENE-081104-469	ENSDARG00000092379	si:dkeyp-51b9.3
ZDB-GENE-040718-155	ENSDARG00000039304	six1a
ZDB-GENE-030616-566	ENSDARG00000000551	slc1a4
ZDB-GENE-070424-43	ENSDARG00000053896	slc30a1b
ZDB-GENE-060314-1	ENSDARG00000061165	slc6a4a
ZDB-GENE-030131-5044	ENSDARG00000104108	slco1d1
ZDB-GENE-090312-197	ENSDARG00000099727	ssbp2
ZDB-GENE-000616-11	ENSDARG00000086628	stk19
ZDB-GENE-040426-985	ENSDARG00000012927	tcea2
ZDB-GENE-980605-20	ENSDARG00000067544	tcf15
ZDB-GENE-050420-97	ENSDARG00000093381	tgm2l
ZDB-GENE-041020-1	ENSDARG00000037429	tll1
ZDB-GENE-040426-2714	ENSDARG00000028748	tm9sf3
ZDB-GENE-000210-7	ENSDARG00000019646	twist3
ZDB-GENE-080227-14	ENSDARG00000089507	ugt1b5
ZDB-GENE-070112-1042	ENSDARG00000070617	vhl
ZDB-GENE-070705-555	ENSDARG00000060349	wasf1
