# Supplementary material for: Concentration-response gene expression analysis in zebrafish reveals phenotypically-anchored transcriptional responses to retene
Source: Front Toxicol. 2022 Aug 25;4:950503. doi: 10.3389/ftox.2022.950503 (PMC9453431; doi:10.3389/ftox.2022.950503)
Supplement: Supplementary file 2 [file DataSheet3.xlsx]

## Sheet: Column Description
Column Name	Description
GeneA	There are 178 genes in the Retene responsive module we identified. If we want to look at all possible edges linking any two genes in this module that would be a total of 31,506 edges (178*177=31,506). It's 178*177 because we don't consider the "edge" a gene has with itself. The GeneA column lists the first gene comprising the gene pair linked by this edge.
GeneB	This is the second gene in the gene pair comprising the edge
No_0.512	This the ratio of the edge weight when we compare a control network/a network lacking 0.512 uM Retene data. If the number is above 1 that means the edge weight was higher in the control network. The loss of 0.512 data drove down the edge weight so we can assume that this edge responds to Retene to some degree. The value of this ratio tells us how much it responds.
No_1.28	Same as above but comparing to a network lacking 1.28 uM Retene data
No_3.2	Same as above but comparing to a network lacking 3.2 uM Retene data
No_8	Same as above but comparing to a network lacking 8 uM Retene data
No_20	Same as above but comparing to a network lacking 20 uM Retene data
No_50	Same as above but comparing to a network lacking 50 uM Retene data
Responds_To_All_Retente_Concentrations	This is TRUE if the ratio is above 1 for all six Retene concentrations, just trying to identify genes that consistently respond to Retene
3.2-1.28	This is the increase in the ratio when comparing 3.2 uM to 1.28 uM. Does the edge weight respond more strongly to the loss of a higher concentration of Retene. We might expect it would if it was truly responding to Retene and was not just noise
8-3.2	Same as above but comparing 8 uM to 3.2 uM
20-8	Same as above but comparing 20 uM to 8 uM
50-20	Same as above but comparing 50 uM to 20 uM
Increases_with_Increasing_Retene	This is TRUE if an edge consistently shows increasing response to Retene across the four comparisons above.

## Sheet: Data
GeneA	GeneB	No_0.512	No_1.28	No_3.2	No_8	No_20	No_50	Responds_To_All_Retene_Concentrations	3.2-1.28	8-3.2	20-8	50-20	Increases_with_Increasing_Retene
GeneID.100535396	ampd2a	40.9229	1.32428	1.84613	1.32641	1.06631	747789	TRUE	0.521851	-0.519728	-0.260096	747788	FALSE
tm9sf3	raph1b	Inf	377.061	9.87957	11.2372	2.06969	116528	TRUE	-367.181	1.35758	-9.16746	116526	FALSE
mansc1	ahr2	Inf	28.5609	5.81896	2.59594	1.14787	116159	TRUE	-22.7419	-3.22302	-1.44807	116158	FALSE
apobb.2	rspo3	88.294	1.00822	1.65835	95.7593	26.4308	48772.8	TRUE	0.650137	94.1009	-69.3285	48746.4	FALSE
and3	nfatc4	9.61837	1.57865	1.53469	21.543	1.1404	32566.1	TRUE	-0.0439609	20.0084	-20.4026	32564.9	FALSE
si.ch211.202h22.7	ostn	7.8816	1.87177	58.6398	6.56076	1.38304	23434.4	TRUE	56.768	-52.0791	-5.17771	23433.1	FALSE
slc6a4a	arrdc3b	40.9923	4.56253	3.28626	2.9518	1.9733	21563.4	TRUE	-1.27627	-0.334466	-0.978495	21561.4	FALSE
lrrc32	ncam3	2.0395	6.04357	1.31933	42.1446	1.51695	15598.6	TRUE	-4.72424	40.8253	-40.6277	15597.1	FALSE
GeneID.108180802	dusp1	8.32983	1.68691	2.08968	5.99912	21161.9	14902.5	TRUE	0.402769	3.90944	21155.9	-6259.44	FALSE
carmil2	arrdc3b	7.83631	6.47888	690.477	120.477	2.05364	11868	TRUE	683.998	-570	-118.423	11866	FALSE
ugt1a1	raph1b	Inf	1.43167	451224	5.65032	3.5506	9963.29	TRUE	451222	-451218	-2.09972	9959.74	FALSE
rbp2a	f3a	6.70498	32.074	27.9061	9.3311	2.2746	9959.76	TRUE	-4.16793	-18.575	-7.05651	9957.49	FALSE
atoh7	gap43	1.04029	1.27413	1.69081	3.98615	3.41522	9937.93	TRUE	0.416681	2.29534	-0.570939	9934.52	FALSE
tpmt.1	slc30a1b	6.54501	2.7644	135.473	5.31901	1.44056	7017.64	TRUE	132.709	-130.154	-3.87845	7016.2	FALSE
mycbpap	nkd1	2.9826	1.88611	1.33149	1.48723	1.08447	6458.32	TRUE	-0.554626	0.155741	-0.402755	6457.23	FALSE
casp3b	nfkbiaa	7.67939	325.804	21.4328	53.0384	7.93647	6457.68	TRUE	-304.371	31.6057	-45.102	6449.75	FALSE
grin2cb	ndrg1b	4.40154	13.6079	2.34578	1.44067	1.24244	5462.83	TRUE	-11.2621	-0.905105	-0.198233	5461.59	FALSE
GeneID.407643	rspo3	1.1118	2.1674	1.3506	1.4476	1.00757	5450.31	TRUE	-0.816794	0.096998	-0.440029	5449.3	FALSE
sqstm1	si.dkey.27j5.5	1.0604	1.05053	2.19232	20.1926	2.11344	4559.58	TRUE	1.14179	18.0003	-18.0791	4557.46	FALSE
ccn1	carmil2	10.721	16.5111	2.41053	2.58722	1.39184	4032.18	TRUE	-14.1005	0.176688	-1.19538	4030.79	FALSE
lrrc32	ahr2	1.28927	22.2495	33.6065	577.681	1.04842	4010.21	TRUE	11.357	544.074	-576.632	4009.16	FALSE
bmp1a	apobb.2	1.22764	1.42336	1.49406	2.7364	1.17167	3606.29	TRUE	0.0707037	1.24234	-1.56473	3605.12	FALSE
ctss2.1	fabp11b	23.3843	4.56663	1.95635	2.08899	1.95469	2858.84	TRUE	-2.61027	0.132636	-0.134292	2856.89	FALSE
wasf1	foxq1a	1.0138	2.0004	1.40724	3.78331	1.1859	997.521	TRUE	-0.593159	2.37607	-2.59742	996.335	FALSE
crygm2d10	abcb6a	3.14623	8336.86	129747	97.3742	24.7633	925.846	TRUE	121410	-129650	-72.6109	901.083	FALSE
inka1a	GPR45	1.0043	2.55524	18.4885	395.809	1.28191	869.215	TRUE	15.9332	377.321	-394.528	867.933	FALSE
hsd11b2	zgc.153031	Inf	12.6408	3.37997	7.98599	16184.1	727.938	TRUE	-9.26087	4.60602	16176.1	-15456.2	FALSE
aifm4	abcb6a	1.04268	1.7536	1.43508	2.96773	1.03044	707.571	TRUE	-0.318527	1.53265	-1.93728	706.541	FALSE
abhd4	cyb5a	2.25985	2.62795	1.07182	16.9231	1.67765	688.834	TRUE	-1.55614	15.8513	-15.2455	687.156	FALSE
vhl	cckb	16.6427	1.8097	20.8761	650.543	2.80214	680.456	TRUE	19.0664	629.667	-647.741	677.653	FALSE
cxcr4a	GeneID.101882358	2.68165	1.43079	3.00186	246.042	5.62794	641.074	TRUE	1.57107	243.04	-240.414	635.447	FALSE
nfkbiaa	six1a	3837.17	4.77837	1.80557	91.6051	10.2504	639.928	TRUE	-2.9728	89.7995	-81.3547	629.678	FALSE
tiparp	elovl6l	3.00759	24.4555	1.03656	1.12784	1.07894	607.927	TRUE	-23.4189	0.0912765	-0.0488966	606.848	FALSE
sec23b	pygo2	18.8351	1.70232	24.1157	3.3278	1.37011	595.829	TRUE	22.4134	-20.7879	-1.95769	594.459	FALSE
osr1	lgals3bpb	575.48	3.05961	5.2337	12.3649	4.3389	555.988	TRUE	2.1741	7.13116	-8.02596	551.649	FALSE
ugt1b5	nfe2l2b	2.05065	1.39539	2.31318	2.28094	1.34069	532.665	TRUE	0.917788	-0.0322465	-0.940244	531.324	FALSE
igfbp7	cry1a	12.7975	1.63313	1.18918	1.74241	1.59273	520.757	TRUE	-0.443953	0.553238	-0.14968	519.164	FALSE
fabp11b	ntn5	16.5218	14.2557	15.4128	31.2281	8.0982	480.597	TRUE	1.15707	15.8152	-23.1299	472.499	FALSE
GeneID.103910027	fabp11b	1.13085	3.34305	1.75395	496.813	7.27352	450.732	TRUE	-1.5891	495.059	-489.54	443.458	FALSE
elovl6l	ssbp2	3.22094	1.82301	1.79789	2.01096	1.58074	445.415	TRUE	-0.0251264	0.213071	-0.430217	443.834	FALSE
raph1b	cyb5a	1.36774	1263.06	5.36631	1.30067	1.07277	441.457	TRUE	-1257.69	-4.06564	-0.227903	440.384	FALSE
cyp1a	GeneID.108190590	1.43885	1.74598	2.05765	6.24364	2.76314	404.399	TRUE	0.311673	4.18599	-3.4805	401.636	FALSE
nfr	pa2g4a	237.67	8.77295	88.309	26.4856	1.68094	400.202	TRUE	79.5361	-61.8234	-24.8047	398.521	FALSE
atoh7	cdkn1ba	Inf	13.8178	2.5988	39.7396	10.453	383.434	TRUE	-11.219	37.1408	-29.2866	372.981	FALSE
tgm2l	serpinh1b	116.984	301.469	4.67708	24.4951	1.41736	364.471	TRUE	-296.792	19.818	-23.0777	363.053	FALSE
defbl1	raph1b	3.174	3.37303	1.56034	5.85957e+10	1.36305	354.751	TRUE	-1.81269	5.85957e+10	-5.85957e+10	353.388	FALSE
egln1a	gap43	1.76405	145.772	2.36703	4.34337	2.60641	324.726	TRUE	-143.405	1.97634	-1.73696	322.12	FALSE
ethe1	tpmt.1	1.37409	3.4463	31.3343	10.7931	8355.92	239.657	TRUE	27.888	-20.5412	8345.12	-8116.26	FALSE
dhrs13l1	slc30a1b	26.4898	16.4232	4.1662	134.503	17.1619	233.74	TRUE	-12.257	130.337	-117.341	216.578	FALSE
ccnf	cyp3a65	2.38692	10.5389	4.64855	2018.6	1.02683	221.869	TRUE	-5.89036	2013.95	-2017.57	220.842	FALSE
ssbp2	nfatc4	3.28234	19.6943	7.70362	26.196	7.44243	217.551	TRUE	-11.9907	18.4923	-18.7535	210.109	FALSE
cysltr1	cyp46a1.3	3.08117	3.15763	1.42401	1.88261	252.908	206.305	TRUE	-1.73362	0.458605	251.025	-46.6025	FALSE
si.ch73.359m17.9	lrrc32	2.18569	1.55658	3.02974	3.06525	1.30603	204.954	TRUE	1.47317	0.0355071	-1.75922	203.648	FALSE
nfe2l2b	notum1b	2.59821	3.47993	5.67783	1.58081	222.666	182.999	TRUE	2.19791	-4.09703	221.085	-39.6673	FALSE
hsd11b2	slc1a4	63.3762	3.39175	1.18194	5.14332	2.13397	177.977	TRUE	-2.20981	3.96139	-3.00935	175.843	FALSE
GeneID.100332446	tpmt.2	213.349	1.62822	3.28454	10.5235	2.5643	177.356	TRUE	1.65632	7.23895	-7.95919	174.791	FALSE
ccnf	slco1d1	1.39974	2.04848	1.35298	2.9402	2.93646	176.768	TRUE	-0.695499	1.58723	-0.00374759	173.832	FALSE
ahr2	twist3	1.64795	3.757	1.28892	1.57399	187.846	152.669	TRUE	-2.46808	0.285065	186.272	-35.1762	FALSE
fah	mgst3b	5.94441	12.2659	6.45813	1.2909	10287.4	151.079	TRUE	-5.80774	-5.16722	10286.1	-10136.3	FALSE
notum1b	carmil2	1.49044	50.2962	13.8522	21.6267	1.10917	143.657	TRUE	-36.4439	7.77444	-20.5175	142.548	FALSE
cckb	rspo3	1.36531	15.6604	48.0212	116.859	7.1626	139.84	TRUE	32.3608	68.8382	-109.697	132.677	FALSE
lgals3bpb	tcf15	1.5425	1.04903	5.09107	5.6823	2.08296	139.813	TRUE	4.04204	0.591231	-3.59935	137.73	FALSE
gstp1	raph1b	1.26342	1.20662	28.4325	324.767	24.9653	133.303	TRUE	27.2259	296.335	-299.802	108.338	FALSE
plin6	GeneID.100002706	11.2082	1.04971	1.28938	1.42278	1.31137	127.562	TRUE	0.23967	0.133395	-0.111412	126.251	FALSE
rspo3	tm9sf3	1.06411	1.29553	5.29607	56.669	1.71963	126.671	TRUE	4.00054	51.373	-54.9494	124.951	FALSE
cbr1l	col10a1a	Inf	4.5216	3.46073	50.4263	7.3436	125.395	TRUE	-1.06087	46.9656	-43.0827	118.051	FALSE
GeneID.100535396	pygl	2.18091	1.50005	4.30242	33.7127	9.6415	113.035	TRUE	2.80237	29.4103	-24.0712	103.394	FALSE
cyp2aa3	GeneID.108182865	3.41192	593.878	13.1463	2.64451	1.43113	103.953	TRUE	-580.731	-10.5018	-1.21338	102.522	FALSE
hmox1a	si.ch211.81n22.1	74.2529	28.6483	1.10236	5.55676	1.71622	103.265	TRUE	-27.5459	4.4544	-3.84055	101.549	FALSE
hmox1a	cysltr1	9.55938	8.11513	1.99734	7670.25	1.35516	102.868	TRUE	-6.11779	7668.25	-7668.89	101.513	FALSE
mycbpap	cacna2d4a	3.89872	9.75122	50.7164	198.041	1.15474	94.2407	TRUE	40.9652	147.325	-196.887	93.086	FALSE
serpinh1b	rspo3	Inf	8.01534	1.7318	7853.52	70.3095	87.8156	TRUE	-6.28354	7851.79	-7783.21	17.5061	FALSE
ssbp2	gsr	2.46341	26.6724	5.41907	6.7905	1.64338	82.4737	TRUE	-21.2533	1.37144	-5.14713	80.8303	FALSE
cdc37	GeneID.108180802	1.64164	1.07529	1.55531	40.3343	34.6225	81.1313	TRUE	0.480019	38.779	-5.71184	46.5088	FALSE
ethe1	pa2g4a	4.18241	9.80962	63.3929	3.52968	62538.4	80.9864	TRUE	53.5833	-59.8632	62534.9	-62457.4	FALSE
ugt1a1	cant1b	Inf	2.00259	1.60313	3.27756	1.18804	79.0414	TRUE	-0.399454	1.67442	-2.08952	77.8533	FALSE
cxcl12b	GeneID.100002706	49.8698	1.12423	28.9558	18.9807	1.0915	77.8793	TRUE	27.8315	-9.97504	-17.8892	76.7878	FALSE
GeneID.108180802	lrrc32	1.22351	2.68573	716.743	9.25018	5.2204	76.7828	TRUE	714.057	-707.493	-4.02978	71.5624	FALSE
fah	abcb6a	4.36068	6.09364	21.8982	129.86	1.90922	74.3215	TRUE	15.8046	107.961	-127.95	72.4123	FALSE
cebpd	bicc1a	2.23265	2.1126	1.66651	1.58878	1.49024	72.5383	TRUE	-0.446096	-0.0777243	-0.0985463	71.0481	FALSE
wfikkn1	raph1b	2.74334	28.4546	1.07341	3947.95	8.12026	70.3337	TRUE	-27.3812	3946.88	-3939.83	62.2134	FALSE
nkd1	dhrs13l1	1.15955	12.4117	1.80735	182.165	1.41252	69.2944	TRUE	-10.6043	180.357	-180.752	67.8819	FALSE
carmil2	mgst3b	Inf	1.10491	3.77779	265.306	2.84972	68.8636	TRUE	2.67288	261.528	-262.456	66.0139	FALSE
raph1b	and3	1.84708	43.3727	23.8282	7.99891	6.76328	67.1941	TRUE	-19.5445	-15.8293	-1.23563	60.4308	FALSE
ahr2	dusp1	1.11176	26.5323	1.53651	3.4269	1.17302	65.5356	TRUE	-24.9958	1.89039	-2.25388	64.3626	FALSE
si.dkey.242g16.2	f3a	11.4153	8.35387	25.1662	2.80601	88.0824	65.2371	TRUE	16.8124	-22.3602	85.2764	-22.8453	FALSE
fabp11b	abcb6a	13.0034	1.71174	59.7709	29.3441	1.20216	64.5874	TRUE	58.0592	-30.4268	-28.1419	63.3853	FALSE
abcb6a	raph1b	1.26003	1.22507	18.9566	37.5764	81.0854	63.941	TRUE	17.7315	18.6198	43.5091	-17.1445	FALSE
fgf7	ccn1	19004.4	6.85536	2.30806	9.65548	3.99795	62.8778	TRUE	-4.54731	7.34742	-5.65753	58.8798	FALSE
zgc.153031	col10a1a	1.45648	2.55557	1.00242	5.38249	1.35881	61.8318	TRUE	-1.55314	4.38006	-4.02367	60.473	FALSE
vhl	ssbp2	6.72374	7.81959	2.75535	25.6855	6.35016	61.2775	TRUE	-5.06424	22.9302	-19.3354	54.9273	FALSE
jun	cxcr4a	3.38777	18.952	1.7862	5.77651	2.1464	60.4042	TRUE	-17.1658	3.99031	-3.63011	58.2578	FALSE
si.dkey.27j5.5	mmp13a	19.4342	4.65935	2.12133	1.87199	226.754	60.344	TRUE	-2.53802	-0.249344	224.882	-166.41	FALSE
sqstm1	cysltr1	16.297	2.05909e+06	8.06422	13.5963	1.71872	58.2041	TRUE	-2.05908e+06	5.5321	-11.8776	56.4854	FALSE
aifm2	hic1	2.79726	8.08697	4.06528	1.17514	1.1655	57.0248	TRUE	-4.0217	-2.89014	-0.00964253	55.8593	FALSE
GeneID.100535396	angptl2b	41.7636	1.08324	3.73272	10.491	2.67442	56.7515	TRUE	2.64948	6.75825	-7.81654	54.0771	FALSE
nkd1	sec23b	2.08449	1.79019	1.15623	1.87611	1.41154	56.2011	TRUE	-0.633952	0.719875	-0.464574	54.7896	FALSE
si.ch73.359m17.9	arrdc3b	2.09654	2.43452	1.41504	4.1179	2.00889	53.941	TRUE	-1.01948	2.70287	-2.10901	51.9321	FALSE
GeneID.108180802	inka1a	4.37452	44.2818	14.3628	5.31676	1.1619	53.463	TRUE	-29.919	-9.046	-4.15486	52.3011	FALSE
gchfr	C1H7orf26	1.57989	54.9132	2.89072	373.189	1.30282	53.1837	TRUE	-52.0225	370.299	-371.886	51.8809	FALSE
GeneID.103910027	col10a1a	9323.44	3.42253	28.0885	1.19411	1.18175	52.7921	TRUE	24.6659	-26.8944	-0.0123663	51.6104	FALSE
nfr	rbp2a	9.63826	1.14832	79736.8	61.2677	2.84866	52.0798	TRUE	79735.6	-79675.5	-58.419	49.2311	FALSE
lonrf1l	gap43	10.8529	1.88684	79.4101	1.87493	52.5931	51.2879	TRUE	77.5233	-77.5352	50.7182	-1.3052	FALSE
ptgdsb.2	duox	2.0098	1.96322	2.60625	1.19781	2862.32	51.2689	TRUE	0.643033	-1.40844	2861.12	-2811.05	FALSE
GPR45	rtn3	12.0834	36.315	1.17716	5.88359	1.02435	51.1413	TRUE	-35.1378	4.70643	-4.85924	50.117	FALSE
GeneID.108182865	krt94	2.13521	2.23486	1.93797	3.95718	1.19891	50.8903	TRUE	-0.296894	2.01921	-2.75826	49.6914	FALSE
TSTD1	prodhb	1.23169	2.75718	1.15902	1.56762	534.715	50.397	TRUE	-1.59816	0.408598	533.148	-484.318	FALSE
lgals3bpb	f3a	1.81483	32.2674	56.4995	23.1767	11.4158	48.0207	TRUE	24.2321	-33.3228	-11.7609	36.6049	FALSE
lonrf1l	ethe1	7051.82	2.57233	1.93245	2.01816	1.95976	47.2463	TRUE	-0.639879	0.0857173	-0.0584005	45.2865	FALSE
casp3b	pnp4a	1.29558	4.0757	2.27226	5.52402	4.30966	45.0377	TRUE	-1.80343	3.25176	-1.21437	40.7281	FALSE
ntn5	zgc.153031	5.71782	629.235	1.38723	25.4377	9.65694	44.4512	TRUE	-627.848	24.0505	-15.7808	34.7943	FALSE
pa2g4a	stk19	1.08766	1.70812	9.81598	1.54701	1.4737	43.1059	TRUE	8.10786	-8.26898	-0.0733069	41.6322	FALSE
tpmt.2	GPR45	12.6257	2.56003	3.92261	3.04444	1.49992	42.7167	TRUE	1.36257	-0.878163	-1.54452	41.2168	FALSE
elovl6l	hsd11b2	4.25743	1.27041	1.25128	42.8551	2.21919	42.595	TRUE	-0.019127	41.6038	-40.6359	40.3758	FALSE
ntn5	notum1b	2221.18	1.97381	14.4649	2.16701	1.28297	41.1187	TRUE	12.4911	-12.2979	-0.884042	39.8358	FALSE
GeneID.103910027	nkd1	1.06663	2.35643	1.43339	1.78684	1.44776	41.078	TRUE	-0.923039	0.353445	-0.339076	39.6303	FALSE
cyp1c1	ahr2	1.5283	1.34252	22.4813	2.66351	1.76234	40.6595	TRUE	21.1388	-19.8178	-0.901166	38.8972	FALSE
inka1a	and3	4.00926	666.554	955.968	4.98928	1484.88	40.4649	TRUE	289.414	-950.979	1479.89	-1444.42	FALSE
sqstm1	pnp4a	2.16365	116.422	1.6693	18.9437	1.09899	39.6036	TRUE	-114.753	17.2744	-17.8447	38.5046	FALSE
rbp2a	carmil2	Inf	2.36315	4.16481	4.46797	2.64901	39.1766	TRUE	1.80166	0.303156	-1.81896	36.5276	FALSE
matn3b	angptl7	8.78398	1.64925	54.0595	4.18643	1.2702	38.6072	TRUE	52.4103	-49.8731	-2.91623	37.337	FALSE
cxcl12b	cacna2d4a	2.863	1.06944	1.67188	3692.51	5.2594	38.5324	TRUE	0.602439	3690.84	-3687.25	33.273	FALSE
fah	rbp2a	2.12744	4.26974	5.33201	6.81901	46.9479	37.9731	TRUE	1.06227	1.48701	40.1289	-8.97485	FALSE
stk19	atoh7	260.834	304.219	1.70547	4.93717	1.13112	37.2313	TRUE	-302.514	3.2317	-3.80605	36.1002	FALSE
krt94	hmox1a	52.8008	5.08469	1.70851	5.56388	1.44093	37.1348	TRUE	-3.37617	3.85537	-4.12295	35.6938	FALSE
mamdc2b	slc1a4	1.52073	1.97412	2.43998	5.42491	1.03308	37.1036	TRUE	0.465866	2.98493	-4.39183	36.0705	FALSE
rbp2a	si.dkey.242g16.2	1.70902	1.07564	1.68023	2.87891	1.73618	36.4289	TRUE	0.604588	1.19868	-1.14272	34.6927	FALSE
vhl	krt94	624.539	3.35991	1.01748	2.42108	1.6668	36.1859	TRUE	-2.34244	1.4036	-0.754271	34.5191	FALSE
abcb6a	prl	1.19449	2.79289	2.84331	14.8246	1.06656	34.4031	TRUE	0.0504184	11.9813	-13.758	33.3365	FALSE
hmox1a	cxcl12b	4.72351	1.94258	2.68465	1388.25	1.79481	34.2225	TRUE	0.742066	1385.56	-1386.45	32.4277	FALSE
GeneID.108190590	GeneID.100007608	290.763	13.3868	5.91641	31.9584	46.2178	34.0149	TRUE	-7.47043	26.042	14.2593	-12.2029	FALSE
abcb6a	cyp2aa3	4.60252	20.5398	1.50702	221.738	2.10741	33.5835	TRUE	-19.0328	220.231	-219.631	31.4761	FALSE
grin2cb	im.7150988	1.5707	10.1064	9.13391	170.123	16.1013	33.3796	TRUE	-0.972463	160.989	-154.022	17.2783	FALSE
GeneID.103910027	matn3b	1.00077	1.08992	10.4012	1.40855	1.07658	33.1964	TRUE	9.31124	-8.99262	-0.331963	32.1199	FALSE
hsd11b2	mycbpap	8374.54	1.87201	40.34	15.8522	7.66215	32.1288	TRUE	38.468	-24.4878	-8.19006	24.4667	FALSE
apbb1ip	tcf15	1.2982	1.68809	2.28876	7.61604	2.74512	31.6353	TRUE	0.600674	5.32728	-4.87092	28.8902	FALSE
per2	wasf1	3.87379	471.627	13.8481	29.1412	1.6352	31.1883	TRUE	-457.779	15.293	-27.506	29.5531	FALSE
lrrc32	GeneID.108190590	1.11344	1.2762	2.49373	1.43669	1.3323	31.0833	TRUE	1.21753	-1.05704	-0.104392	29.751	FALSE
foxg1d	ptgdsb.1	2.3624	3.84311	1.07868	1.6157	1.51823	30.1807	TRUE	-2.76443	0.537014	-0.0974632	28.6624	FALSE
rtn3	GeneID.101885127	144.804	22.1013	170.171	195.998	1.1769	30.1107	TRUE	148.069	25.8276	-194.821	28.9338	FALSE
prl	cacna2d4a	15.5589	2.69275	6158.18	128.485	417.253	29.4445	TRUE	6155.49	-6029.7	288.768	-387.808	FALSE
ntn5	dusp1	4.58057	3.49671	8.01712	1.09056	258.239	28.4843	TRUE	4.5204	-6.92655	257.149	-229.755	FALSE
im.7150988	tgm2l	18.7772	5.38884	2.09691	12.8312	2.64825	27.6522	TRUE	-3.29193	10.7342	-10.1829	25.004	FALSE
foxq1a	C1H7orf26	1.58093	849.538	1.30134	1.14063	1.0903	27.3055	TRUE	-848.237	-0.160708	-0.0503267	26.2152	FALSE
pkhd1l1	tgm2l	Inf	8.05178	1.0966	11.506	1.00344	27.3038	TRUE	-6.95518	10.4094	-10.5026	26.3004	FALSE
abhd4	tpmt.1	1.40659	7.78647	1.96842	11505.7	1.63198	27.0744	TRUE	-5.81805	11503.7	-11504	25.4425	FALSE
inka1a	abhd4	1.16277	1.42674	1.38358	2.12097	1.90872	26.1863	TRUE	-0.0431606	0.737391	-0.212249	24.2775	FALSE
stk19	slc30a1b	1.06595	12.3566	2.68153	12.249	53.1027	25.9339	TRUE	-9.67503	9.56745	40.8538	-27.1688	FALSE
mgst3b	foxg1d	62073.3	4.83841	58.3526	15.0612	41.9929	25.9146	TRUE	53.5142	-43.2914	26.9317	-16.0782	FALSE
si.dkeyp.51b9.3	foxq1a	162.066	4.05913	1.36248	3.81536	1.55894	23.5008	TRUE	-2.69665	2.45288	-2.25641	21.9419	FALSE
cry1a	pnp4a	1.97316	14.3642	1.27635	3.07423	1.33313	23.2295	TRUE	-13.0879	1.79788	-1.7411	21.8964	FALSE
angptl7	elovl6l	Inf	1.63612	479.395	18.4434	10.964	22.9109	TRUE	477.759	-460.952	-7.47944	11.9469	FALSE
foxg1d	ostn	15.0566	1.47685	9.86154	1.04477	259.843	22.8107	TRUE	8.38469	-8.81677	258.798	-237.032	FALSE
GeneID.100002706	notum1b	1.02997	3.94992	27.4113	3.21375	2.41025	22.5592	TRUE	23.4614	-24.1976	-0.803498	20.1489	FALSE
pim2	GeneID.100333572	1.96161	1.33633	1.15171	22.174	3.33365	22.5557	TRUE	-0.184615	21.0223	-18.8404	19.2221	FALSE
pygo2	plin6	15.5929	16.2722	4.1182	2831.41	1.12038	22.3921	TRUE	-12.154	2827.29	-2830.29	21.2717	FALSE
nfr	GeneID.108190590	Inf	24.8414	515.059	2.56917	1.77253	22.0985	TRUE	490.217	-512.489	-0.796634	20.326	FALSE
TSTD1	GeneID.100007608	95.3068	12.2956	67807.3	3.38747	1.23627	22.0327	TRUE	67795	-67803.9	-2.1512	20.7965	FALSE
rtn3	osr1	3005.19	3.47928	84.226	1.25621	47.4333	21.865	TRUE	80.7467	-82.9698	46.1771	-25.5683	FALSE
col10a1a	cyp1c2	1.19194	4.87397	1.00551	1.93453	1.4757	21.6463	TRUE	-3.86846	0.929025	-0.458829	20.1706	FALSE
notum1b	slc30a1b	3.07755	22.5381	1.97017	1.49154	1.31976	21.6085	TRUE	-20.5679	-0.478632	-0.17178	20.2887	FALSE
nfkbiaa	serpinh1b	23.2641	12.6422	20.5882	2.70363	24.2024	21.4738	TRUE	7.94598	-17.8845	21.4988	-2.72867	FALSE
prdx1	egln1a	1.26291	17.4072	1131.76	10.2889	6.3808	20.6222	TRUE	1114.36	-1121.48	-3.90809	14.2414	FALSE
lgals3bpb	GeneID.100535396	25.5483	88.9056	27.4281	1.34494	1.07125	20.2215	TRUE	-61.4775	-26.0832	-0.273697	19.1503	FALSE
abcb6a	krt94	1.86064	22.7263	4.22789	2.28981	1.06477	20.1952	TRUE	-18.4984	-1.93808	-1.22504	19.1304	FALSE
pon1	ccn1	9.68349	9.02653	1.84805	36.614	18.0772	19.4981	TRUE	-7.17847	34.7659	-18.5367	1.42082	FALSE
ntn5	bicc1a	1.10486	3.08731	1.13942	5.68294	68.9413	19.078	TRUE	-1.94789	4.54351	63.2584	-49.8633	FALSE
raph1b	tpmt.1	1.27096	5415.95	40.6324	8.02828	1.56512	18.9611	TRUE	-5375.32	-32.6041	-6.46316	17.3959	FALSE
GeneID.110438378	cacna2d4a	3.07741	1.59142	1.62178	1749.65	921.203	18.7952	TRUE	0.0303619	1748.03	-828.447	-902.408	FALSE
si.dkeyp.51b9.3	krt94	8.51953	4.66971	352.354	374.723	1.10273	18.3646	TRUE	347.684	22.3693	-373.62	17.2618	FALSE
pim2	g6pca.2	3.805	6.11901	7.18339	14.8772	1.22388	18.1698	TRUE	1.06438	7.69385	-13.6534	16.9459	FALSE
notum1b	cyp1a	1.30534	1.33821	1.15232	1.15698	945.072	17.8188	TRUE	-0.185892	0.00465549	943.915	-927.253	FALSE
GeneID.100333572	cdkn1ba	1.05414	1.3441	1.16242	2.66998	1.24969	17.7549	TRUE	-0.181677	1.50756	-1.4203	16.5052	FALSE
carmil2	nkd1	438.655	4.48013	2.89279	63.3793	49.6962	17.5915	TRUE	-1.58734	60.4866	-13.6832	-32.1046	FALSE
slc1a4	si.dkey.242g16.2	4.801	1.18917	1.2304	25.1465	1.77149	17.3416	TRUE	0.0412302	23.9161	-23.375	15.5701	FALSE
jun	slc6a4a	1.01726	17.5311	6.8766	46.7644	298.677	17.3047	TRUE	-10.6545	39.8878	251.913	-281.373	FALSE
nfe2l2a	ptgdsb.2	75.8549	1.0244	1.77832	1.1768	23.1834	17.2344	TRUE	0.753918	-0.601514	22.0066	-5.94904	FALSE
angptl2b	TSTD1	Inf	25.2165	39.1002	1.10057	54.5005	17.1967	TRUE	13.8837	-37.9996	53.4	-37.3038	FALSE
si.ch211.202h22.7	tpmt.2	5.38583	1.1399	1.43875	2.34092	1.13838	17.0336	TRUE	0.298846	0.902167	-1.20254	15.8952	FALSE
cyp3a65	foxg1d	52.5371	131.336	1.72157	1.85612	1.3155	16.3538	TRUE	-129.614	0.134551	-0.540619	15.0383	FALSE
hsd11b2	cysltr1	29.6227	156.562	3.55808	26.5765	10.6455	16.2773	TRUE	-153.004	23.0185	-15.931	5.6318	FALSE
im.7150988	ethe1	1.05768	1.19229	2.33402	1.96589	31.8935	16.1179	TRUE	1.14173	-0.368131	29.9277	-15.7756	FALSE
gap43	ahr2	10.9045	1.71096	24.9602	1.04685	19.8467	15.0143	TRUE	23.2492	-23.9133	18.7998	-4.83235	FALSE
notum1b	duox	2.03025	5.40012	3.58018	1.36768	1.17292	14.939	TRUE	-1.81994	-2.2125	-0.194764	13.766	FALSE
mansc1	nfe2l2a	1.17925	1.26242	2.4232	1062.52	5.4399	14.9001	TRUE	1.16078	1060.1	-1057.08	9.46021	FALSE
im.7150988	fabp11b	1.32485	1.86168	1.41533	1.39051	1.11928	14.8893	TRUE	-0.446349	-0.0248165	-0.271239	13.77	FALSE
duox	ethe1	1.73403	1.47597	1.3056	1.60972	1.366	14.887	TRUE	-0.170375	0.304125	-0.243722	13.521	FALSE
casp3b	gadd45ba	2.4333	2.14118	2.76392	1.05409	6735.6	14.882	TRUE	0.622739	-1.70984	6734.54	-6720.72	FALSE
si.ch211.202h22.7	elovl6l	1.71052	42.1991	9803.95	2.67574	1.92859	14.8283	TRUE	9761.75	-9801.28	-0.747141	12.8997	FALSE
slc1a4	C1H7orf26	Inf	183.083	6.50515	7.33957	6.18914	14.6468	TRUE	-176.577	0.834416	-1.15043	8.45762	FALSE
tll1	ostn	131.527	69.254	18.142	2.59731	38.2821	14.6191	TRUE	-51.112	-15.5447	35.6848	-23.663	FALSE
tm9sf3	hsd11b2	110.802	2.76137	2.68253	6.29429	2.76011	14.5926	TRUE	-0.0788388	3.61176	-3.53418	11.8325	FALSE
aifm4	col10a1a	1.38844	1.11892	2.28169	2.74562	1.27001	14.3048	TRUE	1.16278	0.463925	-1.47561	13.0348	FALSE
GPR45	GeneID.100333572	9.99473	2.69778	14.9958	37.0724	3.75945	14.2076	TRUE	12.2981	22.0766	-33.313	10.4482	FALSE
apobb.2	raph1b	12.7862	2.9247	2.36622	1.56276	15.9376	14.1284	TRUE	-0.558478	-0.803457	14.3748	-1.8092	FALSE
GeneID.108180802	arrdc3a	9.50834	2.39677	1.86739	5.39508	2.0278	13.9136	TRUE	-0.529379	3.52769	-3.36728	11.8858	FALSE
errfi1a	pygl	Inf	9.20032	4.51196	145.31	6.66383	13.7241	TRUE	-4.68836	140.798	-138.646	7.06025	FALSE
nkd1	apobb.2	1.38385	44.1707	5.68327	1.44068	43.9439	12.8951	TRUE	-38.4874	-4.24258	42.5032	-31.0488	FALSE
pa2g4a	nkd1	2.07407	1.04082	1.37989	1.49184	279.831	12.7764	TRUE	0.339067	0.111947	278.339	-267.055	FALSE
aifm2	ampd2a	9.79584	923.083	5.79641	12.3048	6.01054	12.7621	TRUE	-917.286	6.5084	-6.29426	6.75159	FALSE
cdkn1ba	hic1	3.1943	1.14691	1.48056	249.667	1.1707	12.748	TRUE	0.333655	248.186	-248.496	11.5773	FALSE
GeneID.100002706	arrdc3a	2.2067	2.7336	2.46536	1.03204	35.8535	12.4648	TRUE	-0.268238	-1.43333	34.8215	-23.3887	FALSE
GeneID.100330797	pa2g4a	179248	1.00149	259.401	1.18282	18285.8	12.2796	TRUE	258.399	-258.218	18284.6	-18273.5	FALSE
nfe2l2b	dusp1	3.64989	3.13058	407.801	1.98171	1.02298	12.2739	TRUE	404.671	-405.819	-0.958735	11.2509	FALSE
foxg1d	col10a1a	4.82294	101.112	7.24206	6.55111	1.00712	12.2288	TRUE	-93.8703	-0.690952	-5.54399	11.2217	FALSE
lgals3bpb	cysltr1	1.16648	349.794	1.24446	5.70756	12.2542	11.9972	TRUE	-348.549	4.46309	6.54662	-0.257027	FALSE
tgm2l	mgst3b	38.4369	1.28699	4.27934	8.1878	28.0269	11.9815	TRUE	2.99235	3.90846	19.8391	-16.0454	FALSE
GeneID.108180802	atoh7	4.90112	2.15918	2856.92	2.92411	1.2407	11.9783	TRUE	2854.76	-2854	-1.68341	10.7376	FALSE
GeneID.108180802	si.ch211.202h22.7	Inf	3.19623	1.1615	9.39686	76.5028	11.9455	TRUE	-2.03473	8.23535	67.106	-64.5573	FALSE
GeneID.100332446	sec23b	Inf	7.9737	1.5402	3.69043	1.71708	11.6651	TRUE	-6.43351	2.15024	-1.97335	9.94806	FALSE
arrdc2	bmp1a	2.30008	12.9039	1.20941	24.4242	4.67864	11.6362	TRUE	-11.6945	23.2147	-19.7455	6.95761	FALSE
lrrc32	cant1b	29.1175	3.69194	1.09667	11.9978	1.33814	11.6183	TRUE	-2.59526	10.9011	-10.6596	10.2802	FALSE
GeneID.108182865	GeneID.103910027	1.43949	1.11711	2.34473	3.98166	2.63119	11.4505	TRUE	1.22762	1.63693	-1.35048	8.81928	FALSE
TSTD1	tcea2	4.78512	3.28144	12.6978	1.13343	66.6195	11.4373	TRUE	9.41632	-11.5643	65.4861	-55.1823	FALSE
GeneID.100008366	foxg1d	1.22659	2.83516	2.5457	3.69363	3.41469	11.4344	TRUE	-0.289461	1.14793	-0.278939	8.01969	FALSE
dhrs13l1	ctss2.1	1.52302	1.67632	1.03264	1.65378	860.201	11.3786	TRUE	-0.643676	0.621137	858.547	-848.822	FALSE
tm9sf3	cant1b	1.06578	109.117	2.29462	243.692	2.7966	11.3632	TRUE	-106.822	241.397	-240.895	8.56657	FALSE
hic1	sema6d	3.36089	2.95498	2.12486	1.58854	1.07656	11.3487	TRUE	-0.83012	-0.536318	-0.511976	10.2722	FALSE
ncam3	hsd11b2	1.09888	2.38519	2.05424	1.51497	1.11891	11.198	TRUE	-0.330946	-0.539275	-0.396051	10.079	FALSE
slc1a4	fabp11b	Inf	1354.31	6.86727	13.1593	69.099	11.1932	TRUE	-1347.44	6.29205	55.9397	-57.9059	FALSE
si.dkey.242g16.2	cbr1l	54.0267	3.8863	2.04464	18.5241	1.2181	11.1542	TRUE	-1.84166	16.4794	-17.306	9.93608	FALSE
cyp2aa3	ptgdsb.1	4.06987	1.06176	4.95181	1.29384	36.0926	11.1503	TRUE	3.89005	-3.65797	34.7988	-24.9423	FALSE
ampd2a	pim2	Inf	5.29214	2.7712	391.199	9.88516	11.0527	TRUE	-2.52094	388.427	-381.314	1.16751	FALSE
arrdc2	vhl	20.7362	1.27724	1.16416	62.667	1.14656	11.0233	TRUE	-0.113076	61.5028	-61.5204	9.87679	FALSE
GeneID.100002706	GeneID.407643	1.8831	2.65601	1.27716	2.63375	2.41768	10.9991	TRUE	-1.37885	1.35659	-0.216071	8.58141	FALSE
GeneID.100002706	lim2.5	1.9434	12.1656	13.0448	34.892	1.94865	10.8911	TRUE	0.879234	21.8472	-32.9433	8.94248	FALSE
nfkbiaa	dusp1	20.6282	1.20496	578.765	3.17672	2.15603	10.8296	TRUE	577.56	-575.588	-1.02069	8.67362	FALSE
inka1a	si.ch73.359m17.9	32.6655	2.02295	8.01232	1184.44	9.82806	10.8112	TRUE	5.98937	1176.43	-1174.61	0.983187	FALSE
si.ch73.359m17.9	sema6d	1.18054	1.12492	3.39866	3.02686	1.13138	10.6245	TRUE	2.27374	-0.371795	-1.89548	9.49315	FALSE
rspo3	cry1a	1.2111	3.17279	3.17745	1.30553	18.6403	10.5866	TRUE	0.0046579	-1.87192	17.3348	-8.05365	FALSE
rtn3	per2	2.1154	1.40216	1.98604	2.08262	1.69274	10.5572	TRUE	0.583875	0.0965817	-0.389874	8.86448	FALSE
meox1	wasf1	5.56992	314.003	34.8861	487.773	1.10304	10.3642	TRUE	-279.117	452.887	-486.67	9.26112	FALSE
slc30a1b	cbr1l	6.08211	1.98273	1.49899	3.3587	872.33	10.2719	TRUE	-0.483738	1.85971	868.972	-862.058	FALSE
and3	GeneID.108182865	6.63279	14.0663	1.4289	112.172	2.68743	10.1472	TRUE	-12.6374	110.743	-109.485	7.45976	FALSE
pnp4a	si.ch73.359m17.9	30.9151	1.32452	4.29084	7.52508	2.08282	10.1146	TRUE	2.96632	3.23424	-5.44226	8.03183	FALSE
GeneID.103909114	carmil2	4.20727	1.18779	1.13122	11.6926	1.0556	9.90108	TRUE	-0.0565703	10.5613	-10.637	8.84548	FALSE
tgm2l	slc1a4	Inf	4.88265	1.2917	2.19829	4843.25	9.75793	TRUE	-3.59095	0.906595	4841.05	-4833.5	FALSE
apobb.2	slc6a4a	Inf	58.111	6.5369	5.18886	582.286	9.65801	TRUE	-51.5741	-1.34804	577.097	-572.628	FALSE
hsd11b2	GeneID.110438378	Inf	1.07776	1.57752	294.886	19.6256	9.65066	TRUE	0.49976	293.309	-275.261	-9.9749	FALSE
si.dkey.242g16.2	GPR45	4.19022	279.431	1.62932	18.9798	1554.55	9.49203	TRUE	-277.801	17.3505	1535.57	-1545.06	FALSE
mgst3b	tcea2	124.402	2.65247	1.18549	1.66237	1.50645	9.46827	TRUE	-1.46698	0.476882	-0.155923	7.96182	FALSE
cbr1l	slc1a4	2.21004	9.48311	43480.9	17.1243	902.427	9.43396	TRUE	43471.5	-43463.8	885.302	-892.993	FALSE
tpmt.1	GeneID.101885127	9.81767	7.4852	934.43	13.7326	8.52815	9.35498	TRUE	926.945	-920.697	-5.20445	0.826828	FALSE
rspo3	sec23b	21.0001	3.67718	2.31791	17.8272	1.1231	9.24238	TRUE	-1.35927	15.5093	-16.7041	8.11928	FALSE
defbl1	gap43	50.9936	13.0339	6.28288	15.9524	316.165	9.21014	TRUE	-6.75104	9.66952	300.213	-306.955	FALSE
wasf1	per2	22.8378	209.839	1.87001	3.61311	1.81389	9.11626	TRUE	-207.969	1.7431	-1.79922	7.30237	FALSE
fgf7	matn3b	Inf	3.92819	4.2326	2.86216	19.4867	9.10446	TRUE	0.304412	-1.37043	16.6245	-10.3822	FALSE
gap43	GeneID.110438378	5.88646	1.54582	15.3267	1.39629	1.02574	9.03409	TRUE	13.7809	-13.9304	-0.370557	8.00836	FALSE
dhrs13l1	ampd2a	Inf	86.9962	22.8306	97419.8	26.4516	8.9356	TRUE	-64.1656	97397	-97393.4	-17.516	FALSE
atoh7	prl	Inf	2.67321	1.07041	7.1782	6.18696	8.91312	TRUE	-1.6028	6.10778	-0.991236	2.72616	FALSE
lrrc32	GeneID.100535396	1.34184	1.37089	1.30522	5.64592	14.8539	8.76038	TRUE	-0.0656621	4.3407	9.20803	-6.09357	FALSE
nfr	cdc37	85.9287	1.26353	1.10262	9.40311	1.34923	8.71525	TRUE	-0.160908	8.30049	-8.05389	7.36602	FALSE
GPR45	mansc1	24.174	1.17465	18.3633	1.06371	75.3025	8.61308	TRUE	17.1886	-17.2996	74.2388	-66.6894	FALSE
defbl1	cry1a	1.35684	10.4019	35.0456	57.244	4.90009	8.60669	TRUE	24.6436	22.1984	-52.3439	3.70661	FALSE
si.dkeyp.51b9.3	sqstm1	113.935	1.47663	2.04155	1.92643	1.05927	8.59256	TRUE	0.564916	-0.115114	-0.867166	7.5333	FALSE
slc30a1b	GeneID.407643	1.62102	3.16061	1.04415	41.0484	3.0907	8.55268	TRUE	-2.11646	40.0043	-37.9577	5.46198	FALSE
dhrs13l1	per2	1.14786	1.69007	2.01322	3.11517	2.26609	8.27456	TRUE	0.323154	1.10195	-0.849082	6.00847	FALSE
tll1	raph1b	1.13669	882.571	1083.26	2.49871	109.053	8.22758	TRUE	200.687	-1080.76	106.554	-100.825	FALSE
per2	lrrc32	2.0021	1.94082	5.92667	5.44282	2.65504	8.03496	TRUE	3.98585	-0.483854	-2.78778	5.37992	FALSE
arrdc3a	arrdc2	127.017	1.67127	8.7841	3.71371	3.57202	8.0308	TRUE	7.11282	-5.07038	-0.141694	4.45878	FALSE
si.ch211.202h22.7	mansc1	1.32159	7.43599	1.3014	1.03019	472609	8.01696	TRUE	-6.13459	-0.271214	472608	-472601	FALSE
tpmt.2	prodhb	2903.45	5.9836	71.0308	3.45196	2.17422	7.97316	TRUE	65.0472	-67.5789	-1.27774	5.79894	FALSE
GeneID.101882358	msx2b	15.6578	1.28227	38.0328	520.02	7.01473	7.96401	TRUE	36.7506	481.987	-513.005	0.949279	FALSE
cxcr4a	cry1a	1.86878	3.60015	60.386	2.1995	1.47927	7.93463	TRUE	56.7859	-58.1865	-0.720229	6.45536	FALSE
jun	ethe1	15.3057	1.96676	3.491	3.8578	34.6282	7.90505	TRUE	1.52424	0.366803	30.7704	-26.7231	FALSE
bicc1a	krt94	1.31305	7.82704	1.81628	2.41675	1.55422	7.87029	TRUE	-6.01076	0.600462	-0.862526	6.31607	FALSE
nfatc4	si.ch211.202h22.7	Inf	25.8735	1.31267	4.89496	1.72764	7.84429	TRUE	-24.5608	3.58229	-3.16732	6.11665	FALSE
bicc1a	il6r	15.2623	39.8457	5.13849	3.46571	1.30959	7.82314	TRUE	-34.7072	-1.67277	-2.15612	6.51356	FALSE
nfkbiaa	matn3b	1090.11	5.65501	15.7478	2718.56	2.49941	7.71024	TRUE	10.0928	2702.81	-2716.06	5.21084	FALSE
hic1	raph1b	2.74378	43.1521	59.2335	77.9478	3.73338	7.65922	TRUE	16.0814	18.7143	-74.2144	3.92584	FALSE
nfe2l2a	nfr	1.19012	1.01252	1.30658	1.49684	1.15762	7.61208	TRUE	0.294063	0.190258	-0.339225	6.45447	FALSE
tpmt.2	nfatc4	14.5074	1.75764	1.4927	124.3	1.00518	7.51421	TRUE	-0.264931	122.807	-123.295	6.50903	FALSE
hsd11b2	ctss2.1	1.32812	2.96112	244.084	1.96001	23.3284	7.47927	TRUE	241.123	-242.124	21.3684	-15.8491	FALSE
GeneID.100333572	si.dkey.27j5.5	Inf	1.19639	5.70829	3.68277	9.59649	7.29732	TRUE	4.5119	-2.02552	5.91372	-2.29917	FALSE
gadd45ba	nfe2l2a	1.26998	1.98493	1.77359	1.95747	12.3732	7.27238	TRUE	-0.21134	0.183875	10.4157	-5.10078	FALSE
cckb	sema6d	5.36711	1.43282	6.53878	2.86101	25.957	7.15591	TRUE	5.10596	-3.67777	23.096	-18.8011	FALSE
si.ch211.229d2.5	GPR45	2.96947	100.916	96.097	1625.34	2.2817	7.09807	TRUE	-4.81941	1529.24	-1623.06	4.81636	FALSE
tiparp	GPR45	Inf	41.4382	1.50837	2.15152	11.9948	7.06615	TRUE	-39.9299	0.643147	9.8433	-4.92867	FALSE
ostn	tpmt.2	1.01225	1.25065	1.47697	2.09423	1.1395	7.00473	TRUE	0.226322	0.617262	-0.954736	5.86523	FALSE
cckb	pygo2	2.16064	4.3064	52.1224	2.91511	1.18979	6.79648	TRUE	47.816	-49.2073	-1.72532	5.6067	FALSE
GeneID.100535396	apbb1ip	1.48806	1.87455	13.0115	5.86556	15.4433	6.76042	TRUE	11.1369	-7.14591	9.57771	-8.68285	FALSE
cckb	nfr	7.61577	1.58652	2.10933	22.1479	3.04943	6.72613	TRUE	0.522809	20.0386	-19.0985	3.6767	FALSE
pygl	elovl6l	2.70197	1.69159	1.68119	1.15477	1.058	6.71825	TRUE	-0.0103995	-0.526418	-0.0967718	5.66026	FALSE
ssbp2	ccn2b	1.48322	1.70171	1.21751	2.29147	2.28782	6.6991	TRUE	-0.484204	1.07396	-0.003646	4.41127	FALSE
mmp13a	hmox1a	1.02276	1.05507	1.19616	2.27043	1.69725	6.65657	TRUE	0.141091	1.07427	-0.573186	4.95932	FALSE
GeneID.101882358	cxcl12b	Inf	1.11154	37.7832	11.396	34.5395	6.63221	TRUE	36.6717	-26.3872	23.1435	-27.9073	FALSE
aoc2	fabp11b	1.59392	2.4827	9.85012	8.76773	5.04074	6.56067	TRUE	7.36742	-1.08239	-3.72699	1.51993	FALSE
dhrs13l1	gchfr	10.233	3.85888	1.2443	1.74166	1.00153	6.52594	TRUE	-2.61457	0.497359	-0.740133	5.52441	FALSE
GeneID.101885127	GeneID.100008366	10.0772	264.63	43922.2	1.15875	81.9202	6.4904	TRUE	43657.5	-43921	80.7615	-75.4298	FALSE
si.ch211.81n22.1	dhrs13l1	9.38039	2.13059	1.29435	2.1839	1.97201	6.44126	TRUE	-0.836246	0.889555	-0.21189	4.46925	FALSE
nfe2l2b	f3a	7.57669	354.438	1.10702	1.25679	1.22838	6.38845	TRUE	-353.331	0.149768	-0.0284148	5.16007	FALSE
slc30a1b	foxq1a	2.1077	1.12083	4.39533	9.04086	1.01956	6.38759	TRUE	3.2745	4.64553	-8.0213	5.36804	FALSE
gsr	foxq1a	1.44322	1.36558	1.1901	2.4788	1.55671	6.31847	TRUE	-0.175486	1.28871	-0.922094	4.76176	FALSE
angptl2b	rbp2a	1.20651	1.09812	2.60798	1.3993	21.0108	6.3021	TRUE	1.50986	-1.20868	19.6115	-14.7087	FALSE
ncam3	slc6a4a	1.03812	1.95696	1.31245	4.34705	1.61383	6.28222	TRUE	-0.644507	3.0346	-2.73322	4.66838	FALSE
cckb	im.7150988	29.3438	1.09294	2.58538	1.16795	12.7498	6.27475	TRUE	1.49245	-1.41744	11.5819	-6.47508	FALSE
f3a	tll1	8.62981	19.5115	1.54233	34.7586	4.76086	6.2539	TRUE	-17.9692	33.2163	-29.9978	1.49304	FALSE
ahr2	cry1a	68.8017	193.392	3.68824	5.6807	1.03518	6.13663	TRUE	-189.704	1.99245	-4.64552	5.10145	FALSE
rspo3	cyp1c2	1.14645	1.94083	3.06019	1.39511	1.29149	6.12721	TRUE	1.11936	-1.66508	-0.103619	4.83572	FALSE
slc1a4	foxg1d	1.32985	2.26088	3.72347	48.9013	1.32962	6.08368	TRUE	1.46259	45.1778	-47.5717	4.75406	FALSE
raph1b	g6pca.2	4.10898	9096.61	16.267	5.08569	2554.17	6.05335	TRUE	-9080.35	-11.1813	2549.08	-2548.11	FALSE
rbp2a	GeneID.101882358	1.95815	1.58296	1.32884	1.29858	12.7148	5.96866	TRUE	-0.254123	-0.0302622	11.4162	-6.7461	FALSE
arrdc3b	si.dkey.27j5.5	3.94781	1.12786	1.03798	1.6417	1.33324	5.94797	TRUE	-0.0898782	0.603718	-0.308464	4.61473	FALSE
GeneID.103909114	plin6	1.02794	1.51283	3.63652	2.17335	1.05221	5.89809	TRUE	2.12369	-1.46317	-1.12115	4.84588	FALSE
gap43	sec23b	1.06102	2.23555	62.1313	1.67951	1.05767	5.88352	TRUE	59.8957	-60.4517	-0.62184	4.82586	FALSE
six1a	GeneID.100007608	1.3238	1.37003	1.97717	6.98448	1.41899	5.87988	TRUE	0.607141	5.00731	-5.56549	4.46089	FALSE
stk19	lim2.5	16.0801	13.2508	4.59299	2.36848	1.35105	5.86931	TRUE	-8.65781	-2.22451	-1.01743	4.51826	FALSE
sec23b	ahr2	1.95029	2.28771	1.3016	1.85622	233.92	5.86386	TRUE	-0.986104	0.554619	232.064	-228.056	FALSE
raph1b	duox	Inf	7.6311	2.68887	2.46583	1.53299	5.85362	TRUE	-4.94223	-0.223039	-0.93284	4.32063	FALSE
fah	per2	2.39527	1.03253	1.25023	1.44815	1.07438	5.84389	TRUE	0.217695	0.197918	-0.373769	4.76951	FALSE
defbl1	pim2	805.792	2.17109	86.0186	2.59923	2.58875	5.79492	TRUE	83.8475	-83.4193	-0.0104757	3.20617	FALSE
cysltr1	mycbpap	Inf	3.26687	2.36649	477.073	3.23437	5.75812	TRUE	-0.900377	474.706	-473.838	2.52376	FALSE
si.ch211.202h22.7	ssbp2	1.31607	1.18057	1.43614	1.46226	34.2446	5.73124	TRUE	0.255566	0.0261242	32.7823	-28.5133	FALSE
cxcl12b	cyp2aa3	1.47331	15.9431	2.53709	2.17881	1.18554	5.73076	TRUE	-13.406	-0.358273	-0.993273	4.54522	FALSE
errfi1a	ntn5	4.73173	15.0042	9.02514	15.516	2.15942	5.67153	TRUE	-5.97906	6.49082	-13.3565	3.51211	FALSE
sec23b	hic1	15.0183	1166.76	389.072	2.58545	1.10772	5.66622	TRUE	-777.69	-386.487	-1.47773	4.55849	FALSE
sqstm1	pigm	1.83061	38.6276	2.37666	1.19414	223.165	5.59389	TRUE	-36.2509	-1.18252	221.971	-217.571	FALSE
krt94	stk19	2.48188	72.7138	3.99413	3.20877	2.20888	5.57656	TRUE	-68.7196	-0.785357	-0.999887	3.36767	FALSE
prdx1	lrrc32	7.6394	8.75288	61.1753	4.68774	5587.34	5.52904	TRUE	52.4224	-56.4875	5582.66	-5581.81	FALSE
nfkbiaa	notum1b	19.9378	84.5613	3.67068	10.2337	2.02105	5.48563	TRUE	-80.8906	6.56301	-8.21264	3.46458	FALSE
ccnf	tpmt.2	2.33146	1.43863	1.3604	26.7219	1.05047	5.4279	TRUE	-0.0782371	25.3615	-25.6714	4.37743	FALSE
slco1d1	GPR45	17.5216	7.0683	1.23143	452.461	276.399	5.41448	TRUE	-5.83687	451.23	-176.062	-270.985	FALSE
hic1	matn3b	79.3959	28.2327	7.7875	1.87122	5.89575	5.40549	TRUE	-20.4452	-5.91628	4.02454	-0.490264	FALSE
zgc.153031	GeneID.103909114	5.47536	1.57308	11.7158	4.98947	1157.78	5.37835	TRUE	10.1427	-6.72634	1152.8	-1152.41	FALSE
slc30a1b	wfikkn1	1.09484	10.6732	3.10562	1.01836	6.95474	5.34863	TRUE	-7.5676	-2.08726	5.93637	-1.6061	FALSE
f3a	plin6	6.77934	4.71713	1.31305	1.87673	1.27226	5.28642	TRUE	-3.40409	0.563681	-0.604469	4.01416	FALSE
f3a	lim2.5	2.04403	1.80057	3.16589	3.72198	3.65545	5.2632	TRUE	1.36532	0.556083	-0.0665289	1.60775	FALSE
ampd2a	GeneID.108182865	3.00038	1.62631	24.0579	2.77	1.00895	5.2285	TRUE	22.4316	-21.2879	-1.76105	4.21955	FALSE
pa2g4a	ncam3	5.29077	47.991	1.78439	3.67397	1.01807	5.21991	TRUE	-46.2066	1.88958	-2.6559	4.20184	FALSE
si.dkey.27j5.5	six1a	6.79585	12.3209	1.152	20.7844	1.5074	5.10308	TRUE	-11.1689	19.6324	-19.277	3.59568	FALSE
lgals3bpb	aifm2	1.51599	2.25304	6.83777	23.366	2.1385	5.01813	TRUE	4.58472	16.5282	-21.2275	2.87964	FALSE
wasf1	mycbpap	1.06835	1.16749	1.47471	1.65568	168.775	4.99301	TRUE	0.307212	0.180973	167.119	-163.782	FALSE
dnajc17	cxcr4a	6.19957	1.30852	1.45898	19.4551	1.00118	4.97075	TRUE	0.150456	17.9962	-18.454	3.96957	FALSE
apbb1ip	and3	1.46904	72.7168	4.25623	9.16658	1.71178	4.91347	TRUE	-68.4606	4.91034	-7.45479	3.20169	FALSE
GeneID.108182865	TSTD1	1.28232	991.295	1.10168	2.16534	1.34514	4.86445	TRUE	-990.194	1.06366	-0.820201	3.51931	FALSE
GPR45	fgf7	3.07959	7.78469	2379.35	2.13206	1.3623	4.84886	TRUE	2371.57	-2377.22	-0.769767	3.48657	FALSE
prl	arrdc2	2.24932	2.6458	1.59856	3.1023	2.293	4.82027	TRUE	-1.04723	1.50374	-0.809301	2.52727	FALSE
GeneID.100536887	cyp1c2	1.71568	1.2475	1.11897	2.95966	1.36175	4.75736	TRUE	-0.12853	1.84069	-1.59791	3.3956	FALSE
ctsl.1	and3	1.24718	1.27705	2.66517	5.23104	1.14379	4.71189	TRUE	1.38812	2.56588	-4.08726	3.5681	FALSE
nfatc4	arrdc3a	3.78484	1.11994	1.53632	2.42083	1.07489	4.68665	TRUE	0.416383	0.88451	-1.34594	3.61176	FALSE
ampd2a	nfe2l2a	2.12538	1.40132	3.06678	3.44172	1.32178	4.68523	TRUE	1.66546	0.374935	-2.11994	3.36345	FALSE
crygm2d10	lrrc32	3.1848	2.23115	3.05576	401.893	2.79438	4.67772	TRUE	0.824611	398.837	-399.099	1.88334	FALSE
matn3b	dhrs13l1	4.52875	2.2185	1.49287	32.0846	3.79456	4.65617	TRUE	-0.725637	30.5918	-28.2901	0.861612	FALSE
si.dkeyp.51b9.3	GeneID.100333572	1.8395	3.8136	9.79427	2.30095	1.17975	4.63167	TRUE	5.98067	-7.49332	-1.1212	3.45192	FALSE
nfe2l2a	pygo2	1.27344	1.8252	2.16414	2.39439	1.03879	4.61296	TRUE	0.338937	0.230244	-1.35559	3.57416	FALSE
pim2	cyp1a	1.58587	3.1825	1.46892	1.18164	11.6153	4.60131	TRUE	-1.71358	-0.287281	10.4337	-7.01403	FALSE
twist3	tcea2	1.07751	15.4408	1.22774	1.87565	1.09667	4.59479	TRUE	-14.213	0.647903	-0.778972	3.49812	FALSE
prl	six1a	23.5005	1.17953	358.741	1.50231	1.21072	4.58321	TRUE	357.562	-357.239	-0.291594	3.37249	FALSE
prodhb	msx2b	24.6537	2.45354	6.31592	2.89457	1.09692	4.55792	TRUE	3.86238	-3.42136	-1.79765	3.461	FALSE
meox1	rbp2a	1.90295	1.01171	2.32179	1.53501	1.0849	4.53385	TRUE	1.31008	-0.786782	-0.45011	3.44895	FALSE
ostn	cckb	Inf	1.64218	13.4122	3.4104	8.81262	4.53176	TRUE	11.77	-10.0018	5.40222	-4.28086	FALSE
si.ch73.359m17.9	GeneID.100535396	1.49653	65.8638	1.12052	9002.76	1.08039	4.52423	TRUE	-64.7432	9001.64	-9001.68	3.44384	FALSE
mamdc2b	defbl1	1.62688	3.99846	1.50569	1.96755	426.987	4.40159	TRUE	-2.49278	0.461869	425.02	-422.586	FALSE
abcb6a	gchfr	3.43361	3.03935	1.06573	2.58105	86.6774	4.39563	TRUE	-1.97362	1.51532	84.0964	-82.2818	FALSE
rbp2a	pkhd1l1	1.69233	6.97454	2.79326	1.62629	1.503	4.38449	TRUE	-4.18128	-1.16696	-0.123291	2.88148	FALSE
ptgdsb.2	elovl6l	1.60181	1.14316	1.31127	1.56981	1.38016	4.35832	TRUE	0.168111	0.258536	-0.189642	2.97816	FALSE
ctsl.1	arrdc3b	Inf	5.78839	1.02537	3.53406	12.1618	4.24017	TRUE	-4.76302	2.50869	8.62778	-7.92167	FALSE
ptgdsb.2	bicc1a	1.97161	2.31518	1.00675	1.62157	8165.6	4.23836	TRUE	-1.30843	0.61482	8163.98	-8161.36	FALSE
defbl1	apbb1ip	1.0627	103.147	2.84148	1.62744	1.42808	4.22662	TRUE	-100.306	-1.21405	-0.199358	2.79854	FALSE
cysltr1	mansc1	1.6152	9.74301	4.57495	626.972	5.13199	4.21358	TRUE	-5.16806	622.397	-621.84	-0.918411	FALSE
rbp2a	apobb.2	Inf	1.70235	415.539	723.72	4.82587	4.18047	TRUE	413.837	308.181	-718.894	-0.645394	FALSE
cacna2d4a	lrrc32	1.17136	109.406	48.0186	9420.04	160.448	4.17822	TRUE	-61.3876	9372.02	-9259.59	-156.27	FALSE
arrdc3b	GeneID.101885127	2.01457	3.37582	2.3238	2.90171	6.64764	4.17628	TRUE	-1.05203	0.577912	3.74593	-2.47136	FALSE
cbr1l	ccn1	6.72193	1.2637	2.9561	2.75189	14.6153	4.16369	TRUE	1.6924	-0.204206	11.8634	-10.4516	FALSE
krt94	pim2	1.1793	2.26356	4.00655	16.7204	6.58285	4.10997	TRUE	1.74299	12.7139	-10.1376	-2.47288	FALSE
ntn5	tgm2l	27.2556	3.60183	1.09639	2.39447	89.8229	4.07717	TRUE	-2.50544	1.29808	87.4284	-85.7457	FALSE
pygo2	C1H7orf26	1.27025	1.28355	2.75408	1.52052	4.44774	4.02446	TRUE	1.47053	-1.23356	2.92722	-0.423279	FALSE
si.ch211.202h22.7	GeneID.100008366	15.2647	1.18156	1.84031	8.37938	39.0281	4.01591	TRUE	0.658751	6.53907	30.6487	-35.0121	FALSE
angptl7	casp3b	3386.54	1.17766	39.1084	5.1556	5.16541	4.01591	TRUE	37.9308	-33.9528	0.00980906	-1.1495	FALSE
GPR45	foxg1d	Inf	3.88173	244.124	12.8508	1.34285	4.00092	TRUE	240.243	-231.274	-11.5079	2.65808	FALSE
aifm2	plin6	1.09153	6.05813	2.34377	345.439	1.77803	3.99953	TRUE	-3.71436	343.095	-343.661	2.2215	FALSE
GeneID.100002706	cebpd	1.04873	1.16835	8.59832	2.06469	1.71327	3.98706	TRUE	7.42996	-6.53363	-0.351422	2.27379	FALSE
cbr1l	msx2b	1.00211	2.88466	1.16405	11.5006	225.532	3.98086	TRUE	-1.72061	10.3366	214.031	-221.551	FALSE
hsd11b2	cry1a	24.2836	1960.84	1.34201	1.12816	4.31521	3.97242	TRUE	-1959.5	-0.213844	3.18705	-0.342792	FALSE
wfikkn1	ptgdsb.2	27.1176	1.1012	2.37292	1.44756	1.11372	3.97028	TRUE	1.27172	-0.92536	-0.333841	2.85656	FALSE
elovl6l	gstp1	2.47416	2.00023	1.02718	3.10094	12.3986	3.96222	TRUE	-0.973041	2.07376	9.29765	-8.43636	FALSE
pim2	tm9sf3	2.36323	3.36214	5.24504	70.913	15.8309	3.94409	TRUE	1.88289	65.6679	-55.0821	-11.8868	FALSE
GeneID.108190590	mycbpap	1.48024	7.16377	1.18416	1.21414	1.08628	3.90857	TRUE	-5.9796	0.0299711	-0.127859	2.82229	FALSE
duox	rspo3	1.80578	2.20673	1.15151	2.65263	1.64967	3.8256	TRUE	-1.05523	1.50112	-1.00296	2.17593	FALSE
cacna2d4a	gsr	2.15855	5.11495	1.30326	1.18363	446.145	3.82321	TRUE	-3.81169	-0.11963	444.961	-442.321	FALSE
pkhd1l1	abcb6a	2.58378	3.28976	220.413	2.70749	14.0699	3.81897	TRUE	217.124	-217.706	11.3624	-10.2509	FALSE
tm9sf3	vhl	Inf	6.90166	1.63673	4.14043	1.52984	3.81796	TRUE	-5.26492	2.50369	-2.61059	2.28813	FALSE
mansc1	lrrc32	1.43651	3.2036	1.61636	1.2165	4.76436	3.79296	TRUE	-1.58725	-0.399852	3.54786	-0.971402	FALSE
cebpd	tll1	1.5942	41.1885	2.44077	7.5416	1.06356	3.78684	TRUE	-38.7477	5.10083	-6.47804	2.72327	FALSE
GeneID.100330797	sqstm1	1.39026	1.49907	1.40014	1.90944	1.84949	3.76461	TRUE	-0.0989275	0.509302	-0.0599524	1.91512	FALSE
slc6a4a	col10a1a	Inf	1.49685	5.20774	1.25356	21.3957	3.74909	TRUE	3.71089	-3.95419	20.1421	-17.6466	FALSE
rbp2a	krt94	Inf	182.351	1.06532	4.24038	29.4493	3.7377	TRUE	-181.286	3.17507	25.2089	-25.7116	FALSE
tm9sf3	GPR45	1.25703	1.1475	6.31838	457.398	1.04169	3.72901	TRUE	5.17088	451.079	-456.356	2.68733	FALSE
cyp2aa3	gchfr	4.56169	1.18114	4.97356	16.459	3.17965	3.70662	TRUE	3.79242	11.4854	-13.2793	0.526971	FALSE
col10a1a	rtn3	6.39076	2.63237	18.2003	1.38974	28.0008	3.70073	TRUE	15.568	-16.8106	26.6111	-24.3001	FALSE
ccn2b	GeneID.100536887	1.42704	3.04656	1.88956	2.13856	1.07091	3.70064	TRUE	-1.157	0.249003	-1.06765	2.62973	FALSE
ptgdsb.2	cyb5a	1.03992	1.14685	1.09397	3.51768	6.24057	3.68343	TRUE	-0.0528816	2.42372	2.72289	-2.55714	FALSE
GeneID.110366352	defbl1	1.2675	1.26028	2.59188	1.124	3.74694	3.6753	TRUE	1.3316	-1.46788	2.62294	-0.0716385	FALSE
f3a	GeneID.108182865	6.78368	4.51133	18.7163	2.13477	4.03497	3.64506	TRUE	14.2049	-16.5815	1.90021	-0.389912	FALSE
cckb	GeneID.103909114	253.821	1.6443	12.2656	18.4604	1.73232	3.62647	TRUE	10.6213	6.19474	-16.7281	1.89416	FALSE
aoc2	si.dkeyp.51b9.3	1.43292	1.10559	1.21352	9.31757	3.2572	3.60676	TRUE	0.107929	8.10405	-6.06037	0.349559	FALSE
ctss2.1	GeneID.110438378	2.00569	1.88357	5.87823	2.03863	15.8057	3.59865	TRUE	3.99466	-3.83959	13.767	-12.207	FALSE
ccnf	cant1b	2.95583	3.47716	2.68876	2.48504	1.40022	3.57538	TRUE	-0.788396	-0.203719	-1.08483	2.17516	FALSE
fgf7	ptgdsb.2	5416.22	1.74952	1.63312	2.91575	2.13922	3.56246	TRUE	-0.1164	1.28263	-0.776531	1.42324	FALSE
mmp13a	ugt1a1	160.06	1.90134	1.23897	2.01981	1.00082	3.56081	TRUE	-0.662374	0.780843	-1.01899	2.55999	FALSE
aifm2	defbl1	29.4273	6.0894	8.11964	4.96673	61.0439	3.55481	TRUE	2.03024	-3.15291	56.0772	-57.4891	FALSE
pnp4a	wasf1	16.4867	3.30434	3.48052	3.22946	2.23764	3.54262	TRUE	0.176186	-0.251067	-0.991818	1.30498	FALSE
foxg1d	matn3b	1.34257	1.56198	1.53716	6.30392	75.3894	3.53826	TRUE	-0.0248166	4.76676	69.0855	-71.8512	FALSE
GeneID.103910027	slc6a4a	1.11538	3.33493	1.49508	2.18225	1.45285	3.50276	TRUE	-1.83984	0.687172	-0.729407	2.04991	FALSE
GeneID.108180802	aifm4	2.09195	1.33635	1.5507	6.15185	2.71506	3.4846	TRUE	0.214356	4.60114	-3.43679	0.769545	FALSE
cbr1l	foxq1a	1.52039	7.71412	11.0468	1.067	1.06231	3.47924	TRUE	3.33269	-9.97981	-0.0046943	2.41693	FALSE
crygm2d10	si.ch73.359m17.9	1.0696	1.701	1.51198	9.22852	1.37721	3.47369	TRUE	-0.189024	7.71654	-7.85131	2.09648	FALSE
cyp2aa3	inka1a	1.53723	1.0925	1.61968	1.04097	1.01295	3.42447	TRUE	0.527175	-0.578706	-0.0280184	2.41152	FALSE
pon1	tpmt.2	1.74773	1.65298	1.13092	1.73674	1.33901	3.41013	TRUE	-0.522064	0.605818	-0.397733	2.07112	FALSE
msx2b	per2	5.96897	3.01916	10.4548	1.34263	1.07694	3.3987	TRUE	7.43559	-9.11213	-0.265686	2.32176	FALSE
cebpd	GPR45	1.39325	1.46814	470.137	1.85398	1.34328	3.397	TRUE	468.669	-468.283	-0.5107	2.05372	FALSE
cyp46a1.3	GeneID.108180802	2.37718	9.19373	2.92791	3.268	235.212	3.37184	TRUE	-6.26582	0.340088	231.944	-231.84	FALSE
wu.fj05g07	ahrra	2.38852	1.26269	1.03693	4.70965	4.06723	3.36929	TRUE	-0.225765	3.67272	-0.642421	-0.697937	FALSE
msx2b	mmp13a	1.50582	1.76649	3.10737	1.20968	1.1737	3.36445	TRUE	1.34088	-1.89769	-0.035987	2.19075	FALSE
atoh7	hmox1a	4.64281	2.93804	5.99107	3.72659	2402.45	3.35525	TRUE	3.05304	-2.26448	2398.72	-2399.09	FALSE
GeneID.103910027	GeneID.100002706	1.10643	4.91307	2.23498	3.90934	2.05769	3.3391	TRUE	-2.67809	1.67436	-1.85165	1.28141	FALSE
pnp4a	sult6b1	2.72102	1.01335	1.11506	1.36672	5.40587	3.32387	TRUE	0.101717	0.251652	4.03915	-2.082	FALSE
wfikkn1	elovl6l	1.30177	5.30241	2.53338	1.17458	1.04261	3.32194	TRUE	-2.76903	-1.3588	-0.131975	2.27933	FALSE
rbp2a	ugt1b5	3.18672	2.89711	522.323	3.08555	58871	3.3197	TRUE	519.426	-519.238	58867.9	-58867.6	FALSE
cacna2d4a	prl	Inf	5.51736	74.61	2.87518	68.8567	3.31957	TRUE	69.0926	-71.7348	65.9815	-65.5371	FALSE
ugt1a1	tm9sf3	113.729	1.48429	90.6092	3.20031	2.11763	3.30926	TRUE	89.1249	-87.4088	-1.08268	1.19163	FALSE
cyp1a	cxcl12b	1.05338	1.01616	1.00827	1.29364	1.12691	3.29646	TRUE	-0.00789182	0.285374	-0.166731	2.16955	FALSE
ahr2	gstp1	2.79241	1.08155	1.09938	2.23023	1.00458	3.27861	TRUE	0.0178313	1.13084	-1.22564	2.27403	FALSE
hsd11b2	cyp1c1	1.22343	1.03666	1.58888	1.47105	1.1167	3.27134	TRUE	0.552227	-0.117832	-0.354349	2.15464	FALSE
pigm	GeneID.101885127	11.8014	17043.7	8.28767	2.15148	4.36422	3.25907	TRUE	-17035.4	-6.13619	2.21274	-1.10515	FALSE
GeneID.101885127	ncam3	62.4033	26.5362	1.32058	1.0097	4.71641	3.25751	TRUE	-25.2156	-0.31088	3.70671	-1.4589	FALSE
six1a	pa2g4a	14.2092	16.8136	6.86317	9.98217	4.58196	3.25155	TRUE	-9.9504	3.119	-5.40021	-1.33041	FALSE
si.ch211.202h22.7	ccdc80	2.10299	1.52543	2.04866	1.76893	4.17893	3.24702	TRUE	0.523233	-0.279737	2.41	-0.931909	FALSE
hic1	si.ch211.229d2.5	1.26422	5.80751	7.4504	2.16701	1.66339	3.23806	TRUE	1.64289	-5.28339	-0.503626	1.57467	FALSE
ccdc80	ethe1	359.197	3.23117	4.55014	2.2024	5.98997	3.22379	TRUE	1.31897	-2.34775	3.78757	-2.76618	FALSE
GeneID.103910027	ahrra	1.15178	1.60156	1.00619	1.47792	1.0282	3.20615	TRUE	-0.595366	0.471725	-0.44972	2.17795	FALSE
cyp2aa3	lim2.5	1.13525	1.31368	4.14676	6.45061	34.3831	3.19548	TRUE	2.83308	2.30385	27.9325	-31.1876	FALSE
GeneID.100535396	pnp4a	1.47999	5.84553	1.65553	16055.9	32.5796	3.17486	TRUE	-4.19	16054.3	-16023.4	-29.4048	FALSE
apbb1ip	ccdc80	4.0231	117.874	1.0788	6.4118	1.27853	3.16877	TRUE	-116.795	5.333	-5.13326	1.89024	FALSE
lgals3bpb	arrdc3b	Inf	1.16305	2.1038	2.09716	169.679	3.16869	TRUE	0.940743	-0.00663964	167.582	-166.511	FALSE
fabp11b	sec23b	2.15445	7.70633	4.62708	6.4494	10.1455	3.11986	TRUE	-3.07925	1.82232	3.69611	-7.02565	FALSE
lrrc32	il6r	24.4529	2.41913	15.8662	81.4185	47609.4	3.10531	TRUE	13.447	65.5523	47528	-47606.3	FALSE
cxcl12b	mmp13a	323191	2.60895	1.94724	175.532	2.58009	3.08303	TRUE	-0.661708	173.585	-172.952	0.502935	FALSE
grin2cb	nfkbiaa	1.45313	169.426	1.09625	4.14546	87.1823	3.06279	TRUE	-168.33	3.04922	83.0369	-84.1195	FALSE
zgc.153031	ugt1b5	101.442	3.72659	10.6515	1.16955	21.2628	3.05357	TRUE	6.92487	-9.48191	20.0932	-18.2092	FALSE
ugt1b5	krt94	1.49201	13.0706	60.217	3.28843	16.9181	3.04873	TRUE	47.1464	-56.9286	13.6297	-13.8694	FALSE
GeneID.101885127	ccn2b	25.0701	1.6711	5.31341	896.784	8503.39	3.02376	TRUE	3.64231	891.471	7606.61	-8500.37	FALSE
nfe2l2a	ccn1	1.29033	1.21713	3.91365	15.6906	2.97138	3.01677	TRUE	2.69652	11.7769	-12.7192	0.0453948	FALSE
raph1b	fgf7	3.90006	1.55082	2.66198	16.947	8.7482	3.01639	TRUE	1.11116	14.2851	-8.19884	-5.73181	FALSE
ahr2	ccn2b	2.18258	3.46578	1.39076	1.75849	1.04329	2.96321	TRUE	-2.07502	0.367737	-0.715204	1.91993	FALSE
pnp4a	tiparp	4.83673	1.1707	1.34878	13.2971	1.1837	2.9573	TRUE	0.178084	11.9483	-12.1134	1.7736	FALSE
gap43	jun	359.149	1.49181	1.39924	4.03422	1.67562	2.94329	TRUE	-0.0925612	2.63498	-2.35861	1.26768	FALSE
crygm2d10	cyb5a	1.21022	1.65719	1.25084	1.35817	936.71	2.92899	TRUE	-0.406346	0.107328	935.352	-933.781	FALSE
abhd4	aifm2	1.04004	28.481	1.14591	23.3583	11.4145	2.92659	TRUE	-27.335	22.2124	-11.9438	-8.48793	FALSE
GeneID.108182865	GeneID.103909114	1.31953	1.23531	1.09388	1.54968	1.11953	2.9175	TRUE	-0.141429	0.455793	-0.430143	1.79797	FALSE
ccdc80	cyp3a65	1.37951	581.773	23.8276	6.35757	185.325	2.91222	TRUE	-557.946	-17.47	178.967	-182.413	FALSE
tgm2l	ptgdsb.2	1.55675	4.16492	1.69756	38.7035	1.21559	2.89569	TRUE	-2.46736	37.0059	-37.4879	1.6801	FALSE
si.dkey.27j5.5	angptl7	2.06413	246.847	1.05041	19.535	1.35471	2.89492	TRUE	-245.797	18.4846	-18.1803	1.54021	FALSE
cebpd	GeneID.100007608	1.09009	5.6098	1.33618	1.98788	100.628	2.89278	TRUE	-4.27362	0.651708	98.64	-97.7351	FALSE
GeneID.103910027	foxg1d	1.02198	1.76444	23.3241	1.30116	4.09198	2.88826	TRUE	21.5597	-22.0229	2.79082	-1.20372	FALSE
TSTD1	hmox1a	1.29515	1.05606	1.457	1.4646	1.12886	2.87144	TRUE	0.400938	0.00759957	-0.335738	1.74257	FALSE
dusp1	tm9sf3	12.0441	25.2491	1.85671	14.6242	2.85388	2.85384	TRUE	-23.3924	12.7675	-11.7703	-4.33604e-05	FALSE
si.dkeyp.51b9.3	pa2g4a	Inf	2.73801	830.548	5.50728	6.87838	2.84991	TRUE	827.81	-825.041	1.37109	-4.02847	FALSE
wasf1	mgst3b	1.80066	4.04507	3.69276	11.2737	190.933	2.84211	TRUE	-0.352317	7.58092	179.659	-188.091	FALSE
sec23b	ugt1b5	3.1156	1.6427	1.53226	11.574	1.41987	2.8344	TRUE	-0.110445	10.0418	-10.1542	1.41452	FALSE
pnp4a	pa2g4a	1.6988	8.53501	1.36068	18.0045	1.70217	2.82808	TRUE	-7.17433	16.6438	-16.3024	1.12591	FALSE
carmil2	si.ch211.229d2.5	1.47687	1.54094	1.19407	2.31827	2455.78	2.81737	TRUE	-0.346877	1.1242	2453.46	-2452.96	FALSE
GeneID.100535396	cyp46a1.3	17.8428	6.50406	6.68972	11.0594	1.36193	2.80895	TRUE	0.185663	4.3697	-9.69749	1.44702	FALSE
GeneID.100007608	GeneID.100333572	1.89598	1.76312	2.39784	1.68036	14.2389	2.8084	TRUE	0.634714	-0.717479	12.5586	-11.4305	FALSE
ntn5	TSTD1	3.74169	1.58795	4.72455	1.97449	1.33602	2.80829	TRUE	3.1366	-2.75006	-0.638473	1.47227	FALSE
matn3b	hic1	3.53137	34.1075	36.3175	1.03294	6.4435	2.80553	TRUE	2.20997	-35.2846	5.41056	-3.63797	FALSE
dusp1	ptgdsb.2	2.45685	1.23581	1.16641	2.62559	29.0071	2.79225	TRUE	-0.0694048	1.45919	26.3815	-26.2149	FALSE
krt94	bicc1a	22.365	1.3829	192.109	48.4103	39.65	2.77741	TRUE	190.726	-143.698	-8.76036	-36.8726	FALSE
and3	cysltr1	20.5029	26.1686	7.58422	22.4578	1.08329	2.77578	TRUE	-18.5844	14.8736	-21.3745	1.69249	FALSE
rbp2a	cxcr4a	2.81921	4.71997	4.91693	52.9658	1988.17	2.76014	TRUE	0.196964	48.0489	1935.2	-1985.41	FALSE
hsd11b2	si.dkey.242g16.2	1.16281	1.23192	1.31036	2.41552	2.10445	2.75416	TRUE	0.078436	1.10516	-0.311075	0.649718	FALSE
rspo3	cyp1a	1.83642	1.24696	182.812	2.95342	1.14233	2.73094	TRUE	181.565	-179.859	-1.81108	1.58861	FALSE
gap43	foxg1d	Inf	1.05942	1.29868	1.25153	1.21844	2.69735	TRUE	0.239263	-0.0471591	-0.0330826	1.4789	FALSE
aoc2	lrrc32	2.28561	1145.22	1.40627	2.7101	1.39858	2.68756	TRUE	-1143.82	1.30383	-1.31152	1.28898	FALSE
pim2	notum1b	15.4082	1406.07	1.71504	6.27529	1.69449	2.67948	TRUE	-1404.36	4.56025	-4.5808	0.984994	FALSE
apobb.2	carmil2	1.44996	15.3686	1.31514	74.504	14.8423	2.67515	TRUE	-14.0535	73.1888	-59.6616	-12.1672	FALSE
angptl7	ccnf	1.02447	3.36491	2.38101	221.503	238.027	2.66853	TRUE	-0.983901	219.122	16.524	-235.358	FALSE
angptl7	cacna2d4a	2.1094	1.03435	1.09527	3.06652	249.576	2.66532	TRUE	0.0609241	1.97125	246.51	-246.911	FALSE
pim2	igfbp7	1.38449	1.05721	2.83631	65316.2	2.6265	2.65886	TRUE	1.7791	65313.4	-65313.6	0.0323622	FALSE
C1H7orf26	ncam3	2.29274	2.10067	12.9169	2.40715	2.80476	2.65597	TRUE	10.8162	-10.5097	0.397612	-0.148792	FALSE
cyp2aa3	defbl1	Inf	2.32018	3.21411	9.40305	3.22828	2.64892	TRUE	0.893929	6.18895	-6.17478	-0.579351	FALSE
pim2	cyp3a65	2.97806	2.56483	27.8469	1.9785	58.5684	2.64456	TRUE	25.2821	-25.8684	56.5899	-55.9239	FALSE
pygo2	sema6d	1.23578	1.30258	5.4711	1.03949	1.03493	2.64451	TRUE	4.16853	-4.43161	-0.00456692	1.60958	FALSE
six1a	GeneID.108190590	4.23092	1.65707	1.74363	2.70018	1.11393	2.64329	TRUE	0.0865654	0.956546	-1.58625	1.52936	FALSE
cacna2d4a	fgf7	1.00758	2.44377	1.35192	2.2313	162.742	2.63347	TRUE	-1.09184	0.879378	160.511	-160.109	FALSE
cxcr4a	si.dkey.27j5.5	1.93482	1.29717	1.02288	14.4591	4.21634	2.62792	TRUE	-0.274295	13.4362	-10.2428	-1.58842	FALSE
tcf15	stk19	3.11278	8.76557	1.18969	314.259	10.0598	2.61424	TRUE	-7.57588	313.069	-304.199	-7.44561	FALSE
mamdc2b	cacna2d4a	1.68175	2.09854	1.99385	1.47139	1647.88	2.59931	TRUE	-0.104697	-0.522452	1646.41	-1645.28	FALSE
egln1a	fah	1079.82	2.68953	5.77072	1.49733	3.37928	2.59813	TRUE	3.08119	-4.27339	1.88195	-0.781152	FALSE
GeneID.101882358	matn3b	Inf	14340.7	1.30216	76.5333	2.65389	2.59374	TRUE	-14339.4	75.2311	-73.8794	-0.0601514	FALSE
pa2g4a	casp3b	5.24153	4.39921	4.68919	8.8128	9.41245	2.58859	TRUE	0.289979	4.1236	0.599655	-6.82386	FALSE
tm9sf3	grin2cb	3.02475	2.67505	3.28344	3.84169	5.30524	2.58172	TRUE	0.608391	0.558254	1.46355	-2.72352	FALSE
cyp1c2	cyp2aa3	1.23632	1.58422	2247.02	1.23351	442.93	2.57811	TRUE	2245.43	-2245.78	441.697	-440.352	FALSE
GeneID.100333572	elovl6l	1.43203	1240.97	1.73962	75.5389	515.233	2.55996	TRUE	-1239.23	73.7993	439.694	-512.673	FALSE
slc6a4a	lonrf1l	2.65699	1.0859	1.87097	1.5961	1.45667	2.55652	TRUE	0.78507	-0.274872	-0.139428	1.09985	FALSE
ctss2.1	abcb6a	18.1512	2.77487	3.60744	1.40443	1.06457	2.54851	TRUE	0.832568	-2.20301	-0.339857	1.48393	FALSE
apobb.2	GeneID.108190590	17.5307	317.571	1.99791	12.1889	30.3978	2.54465	TRUE	-315.573	10.191	18.2089	-27.8532	FALSE
cebpd	foxq1a	1.50639	3.0156	1.23189	1.28649	1.08558	2.53913	TRUE	-1.7837	0.0545973	-0.200909	1.45355	FALSE
arrdc3b	C1H7orf26	1.48721	10.5	2.79758	4.85261	1565.12	2.53782	TRUE	-7.70238	2.05503	1560.27	-1562.58	FALSE
ccn1	tpmt.2	4.18092	1.71556	11.1015	2.56845	9.90002	2.5335	TRUE	9.38593	-8.53304	7.33157	-7.36652	FALSE
fgf7	tgm2l	1.80915	265.278	30.1605	5.3661	36.4765	2.52345	TRUE	-235.117	-24.7944	31.1104	-33.9531	FALSE
nfkbiaa	prl	48.5516	1.27936	1.14362	14.1794	2.1433	2.51894	TRUE	-0.135734	13.0358	-12.0361	0.375639	FALSE
notum1b	prl	129.391	23.5106	1.60932	2.64516	8.47585	2.51836	TRUE	-21.9013	1.03584	5.83069	-5.95749	FALSE
sec23b	fah	3.48852	7.01026	6.04193	3.90836	3.15879	2.51759	TRUE	-0.968328	-2.13357	-0.749568	-0.641207	FALSE
mycbpap	si.ch211.202h22.7	49.1508	4.55453	7.94673	19.0799	1.20245	2.51327	TRUE	3.3922	11.1332	-17.8775	1.31082	FALSE
GeneID.100007608	gap43	1.86871	3.08865	1.17531	1.20947	1.01037	2.50492	TRUE	-1.91334	0.0341576	-0.199101	1.49455	FALSE
tcea2	ptgdsb.2	16.9672	3.07919	4.63419	22.2612	54.1677	2.49497	TRUE	1.555	17.6271	31.9065	-51.6728	FALSE
ptgdsb.1	lrrc32	11.0938	2.87047	7.38835	13.6533	15.5261	2.48337	TRUE	4.51788	6.26493	1.87284	-13.0427	FALSE
slc1a4	GeneID.100002706	7.7708	3.80465	35.0004	6.99508	41.2569	2.4814	TRUE	31.1958	-28.0053	34.2618	-38.7755	FALSE
cyp46a1.3	abhd4	1.38078	1.60046	2.71226	1.41383	1.02715	2.44631	TRUE	1.11181	-1.29843	-0.386689	1.41916	FALSE
si.dkeyp.51b9.3	cyp1c2	2.56786	1.08596	1.23576	41.6797	3.81424	2.43837	TRUE	0.149805	40.4439	-37.8655	-1.37587	FALSE
si.ch211.81n22.1	nfatc4	7.92687	89.7352	1.89293	1.98525	109.505	2.43777	TRUE	-87.8423	0.0923172	107.519	-107.067	FALSE
dusp1	nfkbiaa	72.664	1.37728	1.23178	13.2168	7.23922	2.42948	TRUE	-0.145493	11.985	-5.97757	-4.80973	FALSE
GPR45	f3a	1.54238	1.58886	8.4416	1.09332	11.1507	2.42763	TRUE	6.85274	-7.34828	10.0574	-8.72306	FALSE
C1H7orf26	matn3b	1.31125	2.08693	4.81452	3.95362	2518.23	2.4212	TRUE	2.72758	-0.860893	2514.28	-2515.81	FALSE
sult6b1	pnp4a	86.0644	1.28606	1.14994	1.4909	2.78783	2.41455	TRUE	-0.136129	0.340964	1.29693	-0.373281	FALSE
grin2cb	ccn1	Inf	2083.34	4.58394	4.25008	24.5555	2.39836	TRUE	-2078.76	-0.33386	20.3054	-22.1572	FALSE
si.dkey.242g16.2	si.ch211.81n22.1	1.47573	1.1542	19.8614	21.7674	8.53318	2.39146	TRUE	18.7072	1.90603	-13.2342	-6.14173	FALSE
carmil2	wasf1	1.47497	3.25479	2.26365	21.8548	2.10931	2.38204	TRUE	-0.991145	19.5912	-19.7455	0.272727	FALSE
lonrf1l	inka1a	1.19353	1.03731	2.5997	126.674	1.52091	2.37275	TRUE	1.56238	124.074	-125.153	0.851843	FALSE
lim2.5	apbb1ip	3.91384	4607.32	1.42697	1.07479	11.8893	2.37146	TRUE	-4605.89	-0.352187	10.8145	-9.51781	FALSE
krt94	GeneID.108182865	1.62817	1.84109	1.607	2.8461	2.28513	2.37124	TRUE	-0.234091	1.23911	-0.560976	0.0861076	FALSE
igfbp7	lrrc32	21.6417	45.9969	1.23439	1.21058	61.1914	2.3655	TRUE	-44.7625	-0.0238091	59.9808	-58.8259	FALSE
aoc2	wasf1	1.79131	1.96085	5.35062	1.22693	20.6632	2.36311	TRUE	3.38976	-4.12369	19.4362	-18.3001	FALSE
grin2cb	pygl	2.17	2.01231	1.40337	1.06405	5.57986	2.3545	TRUE	-0.608939	-0.339321	4.51582	-3.22536	FALSE
ccn2b	grin2cb	Inf	5.5935	39.9313	374.804	2.56527	2.3508	TRUE	34.3378	334.873	-372.239	-0.21447	FALSE
mamdc2b	GeneID.108180802	1.59089	6731.6	1.85738	33.6717	1.08062	2.35071	TRUE	-6729.74	31.8143	-32.5911	1.27009	FALSE
GeneID.108190590	ccnf	3.00409	2.59093	1.54668	1.23169	1.21636	2.33745	TRUE	-1.04424	-0.314994	-0.0153328	1.12109	FALSE
hmox1a	GeneID.101882358	1.47205	4.35217	21.182	226.036	14.082	2.32249	TRUE	16.8299	204.854	-211.954	-11.7595	FALSE
pkhd1l1	grin2cb	359.984	1.13971	3.25718	3.57712	6.50211	2.31855	TRUE	2.11748	0.319939	2.92499	-4.18356	FALSE
ccn2b	cyp2aa3	93.0474	1.29505	2.52542	101.479	10.5037	2.30825	TRUE	1.23036	98.9532	-90.9749	-8.19542	FALSE
arrdc3a	bicc1a	1.37742	35.7155	2.38316	12.7911	1.35839	2.30467	TRUE	-33.3323	10.408	-11.4327	0.946278	FALSE
gadd45ba	cyb5a	2.77195	3.5532	1.31369	30.7579	2.96276	2.27394	TRUE	-2.23951	29.4442	-27.7951	-0.688821	FALSE
GeneID.108180802	GeneID.100007608	5.61056	1.02166	2.98113	7.1622	12.6118	2.25873	TRUE	1.95947	4.18107	5.44963	-10.3531	FALSE
GeneID.100535396	prl	2.80397	2.32111	2.63765	17.3763	3.65539	2.25577	TRUE	0.316544	14.7386	-13.7209	-1.39962	FALSE
GPR45	hsd11b2	42.6875	5.82965	1.23549	4194.8	1.09724	2.25411	TRUE	-4.59416	4193.57	-4193.71	1.15687	FALSE
ugt1b5	per2	3.54655	1.26897	1.66375	1.32853	1.1968	2.25334	TRUE	0.394779	-0.335215	-0.13173	1.05654	FALSE
cyp2aa3	pygo2	6.25876	1.20815	2.57178	63.0995	2.38669	2.24839	TRUE	1.36363	60.5278	-60.7128	-0.138301	FALSE
apobb.2	gstp1	1.1855	1.76625	1.06305	1.36336	1.18888	2.24654	TRUE	-0.7032	0.300317	-0.174481	1.05765	FALSE
ssbp2	fah	1.24514	3.17589	52.8837	167.533	1.44307	2.24414	TRUE	49.7078	114.649	-166.09	0.801076	FALSE
lrrc32	pkhd1l1	4540.7	2.78736	3.97924	1.55579	5.80327	2.22522	TRUE	1.19188	-2.42345	4.24748	-3.57804	FALSE
sec23b	col10a1a	14.1561	2.83688	1.63183	1.13162	141.866	2.22079	TRUE	-1.20505	-0.500207	140.734	-139.645	FALSE
GPR45	krt94	1.70995	1.46466	1.37107	1.02402	2.97977	2.21612	TRUE	-0.0935879	-0.347055	1.95575	-0.763647	FALSE
aifm2	slc1a4	7.40385	1.10079	127.852	4.04234	6.82289	2.20709	TRUE	126.751	-123.81	2.78055	-4.6158	FALSE
GeneID.100002706	stk19	2.22069	1.77024	2.5048	2.88543	1.63153	2.19909	TRUE	0.734557	0.380627	-1.2539	0.567562	FALSE
fabp11b	ptgdsb.1	1.15117	1.15851	1.43313	1.73807	7.46767	2.19804	TRUE	0.274622	0.304934	5.7296	-5.26963	FALSE
cyp2aa3	ctss2.1	639.763	134.341	554.151	6.62304	22.4023	2.19252	TRUE	419.81	-547.528	15.7793	-20.2098	FALSE
cyp1c1	si.ch211.229d2.5	3.57639	2.30597	1.06411	1.59632	1.45281	2.18216	TRUE	-1.24186	0.532202	-0.143509	0.729352	FALSE
rbp2a	GeneID.110366352	1.06132	1.70614	2.58629	27.3671	2.4846	2.1766	TRUE	0.880156	24.7808	-24.8825	-0.307999	FALSE
rtn3	GeneID.108180802	1.374	522.541	1.44878	2.14798	74.9714	2.17473	TRUE	-521.092	0.699203	72.8234	-72.7967	FALSE
gap43	dusp1	8.23373	3.74798	1.04182	1.16961	5.83147	2.17138	TRUE	-2.70616	0.127792	4.66186	-3.66008	FALSE
egln1a	apbb1ip	1.31278	2.76658	1.34444	2.22222	16.8792	2.15917	TRUE	-1.42214	0.877779	14.657	-14.72	FALSE
arrdc3b	tcea2	22.6713	44.1854	3.5689	4.69818	1.13747	2.15895	TRUE	-40.6165	1.12927	-3.56071	1.02148	FALSE
pygl	GeneID.103909114	2.98939	2.10503	1.3975	2.00717	1.9196	2.15608	TRUE	-0.707527	0.609671	-0.0875736	0.236481	FALSE
dhrs13l1	apbb1ip	2.57715	1.99877	1.03165	3.71749	31.0022	2.13737	TRUE	-0.967126	2.68584	27.2847	-28.8648	FALSE
carmil2	krt94	382.35	185.199	4.8517	1.49978	6.08082	2.1371	TRUE	-180.347	-3.35192	4.58105	-3.94373	FALSE
gadd45ba	im.7150988	1.37808	12.8096	1.18063	1.37579	1.05915	2.13692	TRUE	-11.629	0.195157	-0.316637	1.07777	FALSE
bicc1a	fah	1.12907	81.2458	555.792	1.06961	10.3759	2.13552	TRUE	474.547	-554.723	9.30627	-8.24036	FALSE
tcea2	lgals3bpb	1.15733	2.76685	1.66184	1.46359	1.34392	2.11988	TRUE	-1.10501	-0.198251	-0.119662	0.775952	FALSE
GeneID.108180802	twist3	1.10157	2.69217	1.0331	1.00841	5.12173	2.11804	TRUE	-1.65907	-0.024681	4.11332	-3.00369	FALSE
slc1a4	hic1	2.5878	94.1333	5.36102	2.80614	7.8677	2.1154	TRUE	-88.7723	-2.55488	5.06156	-5.7523	FALSE
prdx1	GeneID.100333572	1.29607	1.10086	1.12718	1.20296	1.01399	2.10839	TRUE	0.0263239	0.0757763	-0.188964	1.0944	FALSE
GeneID.101882358	gap43	Inf	13.0262	2.95679	29.1672	1.0298	2.09888	TRUE	-10.0694	26.2104	-28.1374	1.06908	FALSE
GeneID.108180802	gstp1	1.68959	1.24291	2.10725	1.0068	5.42128	2.09693	TRUE	0.864343	-1.10045	4.41448	-3.32434	FALSE
GeneID.108190590	cdc37	Inf	1.64862	25.3681	6.75673	1.19305	2.09078	TRUE	23.7195	-18.6114	-5.56368	0.897727	FALSE
GeneID.108182865	hsd11b2	1.15035	1.5448	1.1212	1.17185	2.4056	2.08735	TRUE	-0.423604	0.0506481	1.23376	-0.318257	FALSE
pkhd1l1	cdkn1ba	1.84381	3.29146	1.66277	1.17387	54.4937	2.08583	TRUE	-1.62869	-0.488901	53.3198	-52.4079	FALSE
pa2g4a	cacna2d4a	2.12489	1.26029	2.17864	1.75163	3.57803	2.0817	TRUE	0.918357	-0.427015	1.8264	-1.49633	FALSE
GeneID.101885127	dusp1	1.66534	16.8989	2781.61	15.2824	96.3589	2.08024	TRUE	2764.71	-2766.33	81.0765	-94.2787	FALSE
osr1	ostn	2.96236	1.11065	1.37327	59.0405	1.48973	2.07641	TRUE	0.262624	57.6672	-57.5507	0.586681	FALSE
msx2b	lgals3bpb	4.58442	2.26522	5.43786	2.00385	1.19651	2.07477	TRUE	3.17265	-3.43401	-0.807348	0.878264	FALSE
lim2.5	ostn	8.51026	1.84799	1.87683	1.04018	15.7321	2.06527	TRUE	0.0288358	-0.836648	14.6919	-13.6668	FALSE
msx2b	cxcr4a	1.56333	1.24909	2.44695	1.01073	2.65452	2.06442	TRUE	1.19786	-1.43622	1.6438	-0.590104	FALSE
g6pca.2	GeneID.103910027	3.59311	1.74334	573.955	1.18802	4.40596	2.06405	TRUE	572.212	-572.767	3.21793	-2.3419	FALSE
serpinh1b	si.ch211.202h22.7	1.13139	870.795	1.22743	2.77378	37.733	2.05955	TRUE	-869.568	1.54635	34.9592	-35.6734	FALSE
bicc1a	cant1b	1.02927	5.01039	2.52023	83.668	20.3071	2.05653	TRUE	-2.49016	81.1478	-63.3609	-18.2506	FALSE
arrdc3a	ugt1b5	1.30574	2.42521	1.06027	39.6555	2.82809	2.05465	TRUE	-1.36494	38.5952	-36.8274	-0.773433	FALSE
ncam3	si.ch73.359m17.9	75201.2	1.4524	3.47963	6.58802	1.34082	2.05254	TRUE	2.02723	3.10839	-5.2472	0.711717	FALSE
arrdc3a	raph1b	11.3486	3.17743	5.33139	2.08897	453.716	2.05044	TRUE	2.15396	-3.24242	451.627	-451.665	FALSE
ahrra	ptgdsb.2	1.89871	2.05119	1.02552	2.13578	2.6683	2.04659	TRUE	-1.02567	1.11026	0.532523	-0.621707	FALSE
pon1	tgm2l	7.80686	2.28609	1.64446	2.03712	7.25033	2.03225	TRUE	-0.641635	0.392661	5.21321	-5.21808	FALSE
ccn2b	rbp2a	4.93137	1.45977	2.57007	1020.53	1.32565	2.03141	TRUE	1.1103	1017.96	-1019.2	0.705766	FALSE
GeneID.103910027	cyb5a	1.33481	1.2578	1.12974	4.93403	2.86647	2.0217	TRUE	-0.128063	3.80429	-2.06756	-0.844771	FALSE
matn3b	slc1a4	3.36736	2.15233	1.27062	9.72679	5.33235	2.02075	TRUE	-0.881716	8.45617	-4.39444	-3.3116	FALSE
pnp4a	g6pca.2	2.91672	1.1136	2.23091	4.46235	1.31303	2.01121	TRUE	1.11732	2.23144	-3.14932	0.698176	FALSE
GeneID.100535396	GeneID.110366352	3.53273	1.81215	1.37477	1.03343	6.8431	2.00787	TRUE	-0.437372	-0.341349	5.80967	-4.83523	FALSE
si.dkey.242g16.2	ssbp2	2.03519	1.77936	1.78848	2.70424	1.63511	2.00461	TRUE	0.0091244	0.915758	-1.06913	0.369496	FALSE
GeneID.110366352	pim2	1.07669	25.291	1.08573	1.8895	3.12288	1.9995	TRUE	-24.2053	0.803769	1.23338	-1.12338	FALSE
GeneID.110366352	pnp4a	1.20798	1.05684	2.75298	1.64571	5.16842	1.99504	TRUE	1.69614	-1.10727	3.5227	-3.17338	FALSE
pygl	dusp1	1.14424	2.74793	1.08057	132.473	70.1104	1.99486	TRUE	-1.66736	131.393	-62.3631	-68.1155	FALSE
ssbp2	g6pca.2	4.39171	2.47425	3.2527	2.06683	1.20866	1.9899	TRUE	0.778446	-1.18587	-0.858165	0.781238	FALSE
GeneID.100007608	bmp1a	1.97943	2.16307	1.10937	1.30606	5.02714	1.98588	TRUE	-1.0537	0.196691	3.72107	-3.04126	FALSE
krt94	elovl6l	1.32295	2.14844	1.45364	1.64429	3.0063	1.9828	TRUE	-0.694803	0.190644	1.36201	-1.02349	FALSE
ptgdsb.2	bmp1a	1.0411	1.80731	1.03307	1.95944	1.39192	1.9805	TRUE	-0.774231	0.926362	-0.567517	0.588583	FALSE
cyp1c1	C1H7orf26	1.40955	1.04335	1.12021	2.06614	1.48968	1.95567	TRUE	0.0768648	0.945932	-0.576468	0.465998	FALSE
cyp3a65	rbp2a	1.40131	18.9516	11.4138	1.77477	81.7248	1.95389	TRUE	-7.53775	-9.63904	79.95	-79.7709	FALSE
rspo3	ssbp2	7.33318	58.9312	10.0929	20719.4	2.28256	1.94976	TRUE	-48.8383	20709.3	-20717.2	-0.332802	FALSE
GeneID.100333572	ampd2a	1.37126	1.96305	1.0118	1.58067	1.07022	1.9478	TRUE	-0.951249	0.568863	-0.510444	0.877575	FALSE
f3a	hic1	1.58382	232.639	5027.04	32.9399	49.9906	1.94619	TRUE	4794.4	-4994.1	17.0506	-48.0444	FALSE
fgf7	GPR45	1.98096	66.7284	9.71041	1.37025	2.33507	1.944	TRUE	-57.018	-8.34016	0.964827	-0.391068	FALSE
ptgdsb.1	slco1d1	1.70243	1.10603	17.9532	1.66441	1.30758	1.93797	TRUE	16.8472	-16.2888	-0.356825	0.630392	FALSE
si.dkeyp.51b9.3	bicc1a	3.81049	9.64068	2.3992	2.2348	24.8216	1.93467	TRUE	-7.24148	-0.164408	22.5868	-22.8869	FALSE
prodhb	zgc.153031	4.11741	14.3494	1.52919	348.8	1.05174	1.92962	TRUE	-12.8202	347.271	-347.748	0.877873	FALSE
GeneID.100535396	nfatc4	9.11246	62.1781	2.54688	158.229	1.45197	1.92785	TRUE	-59.6312	155.682	-156.777	0.475878	FALSE
si.ch73.359m17.9	and3	Inf	1.7768	20.0025	1.78209	2.66804	1.9222	TRUE	18.2257	-18.2204	0.885948	-0.745844	FALSE
gstp1	rbp2a	9.23201	1.02691	27.5081	273.347	1.35758	1.92187	TRUE	26.4812	245.838	-271.989	0.564294	FALSE
g6pca.2	GeneID.108190590	1.47479	1.94851	4.05758	13.4407	1.8857	1.91174	TRUE	2.10906	9.38314	-11.555	0.0260313	FALSE
bmp1a	wasf1	1.41612	1.31989	1.56162	1.21552	1.03995	1.91125	TRUE	0.241731	-0.346096	-0.175576	0.871297	FALSE
ptgdsb.1	GeneID.100536887	2.67811	1.17931	1.31183	1.64395	1.24355	1.90421	TRUE	0.132519	0.332127	-0.400404	0.660664	FALSE
plin6	ahrra	1.34398	1.24549	3.28793	1.07806	4.91764	1.88593	TRUE	2.04244	-2.20987	3.83958	-3.03171	FALSE
GeneID.100535396	ccn2b	1.38651	5.20573	1.29901	2.65264	3.21821	1.88482	TRUE	-3.90672	1.35363	0.565571	-1.3334	FALSE
cry1a	lim2.5	5.26165	33.2816	4.57195	38.7277	18.9111	1.88097	TRUE	-28.7097	34.1557	-19.8166	-17.0301	FALSE
defbl1	slc6a4a	1.70538	95.2941	3.74925	2.47072	1.08766	1.87463	TRUE	-91.5449	-1.27853	-1.38306	0.786975	FALSE
tiparp	carmil2	1.67876	3.46075	2.69222	1.37406	3204.89	1.87215	TRUE	-0.768526	-1.31816	3203.51	-3203.02	FALSE
apobb.2	foxq1a	1.25056	4.57007	1.22962	1.77728	1.04345	1.87006	TRUE	-3.34045	0.547667	-0.73383	0.826606	FALSE
cdc37	defbl1	2.3487	1.08963	1.2022	2.16448	1.14311	1.86665	TRUE	0.112566	0.962285	-1.02138	0.723541	FALSE
ntn5	cdc37	10.807	8.00781	2.52989	2.81172	1.36333	1.86412	TRUE	-5.47792	0.281829	-1.44839	0.500793	FALSE
il6r	per2	1.67626	1.42276	1.11501	1.36491	1.12421	1.85844	TRUE	-0.307755	0.249901	-0.240701	0.734235	FALSE
egln1a	prodhb	Inf	1.36821	9.74873	15.126	2.63211	1.84696	TRUE	8.38052	5.37731	-12.4939	-0.785148	FALSE
matn3b	fabp11b	Inf	9.49264	2.18535	5.79966	35.4094	1.8396	TRUE	-7.30729	3.61432	29.6097	-33.5698	FALSE
gadd45ba	gsr	Inf	1.27399	1.28736	433.807	1.98474	1.83592	TRUE	0.0133721	432.52	-431.822	-0.148825	FALSE
rbp2a	per2	1.13355	22.2019	2.43696	31.1998	13.4109	1.83471	TRUE	-19.765	28.7628	-17.7889	-11.5761	FALSE
cebpd	lrrc32	2.33072	1367.08	1.63018	1.04903	2.65788	1.83427	TRUE	-1365.45	-0.581149	1.60885	-0.823611	FALSE
ptgdsb.2	foxf2a	1.3622	8.70745	1.32571	2.92953	2.10805	1.82924	TRUE	-7.38174	1.60382	-0.821478	-0.278805	FALSE
si.ch211.202h22.7	foxf2a	1.99843	1.60572	1.24175	252.001	9.45356	1.8223	TRUE	-0.363976	250.759	-242.547	-7.63126	FALSE
GeneID.100332446	pkhd1l1	1.47419	1.08057	1.07043	1.66464	4.39728	1.81033	TRUE	-0.0101448	0.594214	2.73263	-2.58695	FALSE
cxcr4a	and3	3.49326	1.19628	1.31131	3.84873	1.22894	1.80719	TRUE	0.11503	2.53742	-2.61978	0.578244	FALSE
cxcr4a	nfe2l2b	2.7776	1.71384	2.23961	3.21272	1.00071	1.79528	TRUE	0.525767	0.973111	-2.21201	0.794566	FALSE
si.dkey.27j5.5	prodhb	4.4992	1.38583	16.9699	3.53016	14.5506	1.79457	TRUE	15.5841	-13.4398	11.0205	-12.7561	FALSE
cyp46a1.3	ssbp2	20.1698	1.19345	1.22213	162.345	35.2834	1.79323	TRUE	0.0286871	161.123	-127.062	-33.4902	FALSE
tm9sf3	ndrg1b	1.90765	40.1813	1.43079	1.76824	1.75109	1.79104	TRUE	-38.7505	0.337449	-0.0171452	0.03995	FALSE
notum1b	gadd45ba	3.62603	2.18445	6.50912	27.7992	2.08277	1.79052	TRUE	4.32467	21.29	-25.7164	-0.292248	FALSE
cyp1a	tll1	1.41432	1.12817	32.2924	899.635	192618	1.7803	TRUE	31.1642	867.342	191719	-192616	FALSE
g6pca.2	cyp2aa3	24.8483	211.833	11.4398	3.46278	51.5481	1.7795	TRUE	-200.393	-7.97705	48.0853	-49.7686	FALSE
msx2b	GeneID.108180802	2.36613	4.14335	4.56652	1.60154	4.64167	1.77606	TRUE	0.423175	-2.96498	3.04013	-2.86561	FALSE
grin2cb	cebpd	28.4837	44.1722	5.45422	7.16849	1.21683	1.76837	TRUE	-38.718	1.71427	-5.95166	0.551537	FALSE
wasf1	gadd45ba	2.11962	1.43641	203.583	3.2947	1.24622	1.76778	TRUE	202.147	-200.289	-2.04848	0.521552	FALSE
gsr	GeneID.100535396	10.4016	30.712	3.17775	1.24411	5.17311	1.76612	TRUE	-27.5343	-1.93364	3.929	-3.407	FALSE
crygm2d10	nkd1	1.30319	1.09439	1.6818	1.02414	3.10585	1.76351	TRUE	0.587411	-0.657665	2.08171	-1.34233	FALSE
slc30a1b	si.ch211.229d2.5	1.49812	1.12329	2.65959	1.32215	2.25613	1.75942	TRUE	1.5363	-1.33743	0.933978	-0.496711	FALSE
si.ch211.202h22.7	and3	2.35557	3.21736	1.06492	3.96789	9.16743	1.75839	TRUE	-2.15244	2.90296	5.19954	-7.40904	FALSE
nfkbiaa	pygo2	20.6237	18.6818	27.8519	2.16322	45.9324	1.74654	TRUE	9.17012	-25.6887	43.7692	-44.1859	FALSE
tll1	stk19	78.186	6.20718	3.52415	5.75058	4.56447	1.74495	TRUE	-2.68303	2.22643	-1.18611	-2.81952	FALSE
ptgdsb.2	rtn3	1.28712	1.5098	4.34352	1.2252	2.0574	1.74047	TRUE	2.83372	-3.11832	0.832196	-0.316933	FALSE
prdx1	angptl2b	68927	2.17668	3.38549	252.76	3.26857	1.74004	TRUE	1.20881	249.375	-249.492	-1.52853	FALSE
hsd11b2	GeneID.100007608	793.96	1.68708	1.34747	38.405	2.81609	1.73857	TRUE	-0.33961	37.0576	-35.5889	-1.07752	FALSE
cyp1c1	cbr1l	3.12771	1.75037	1.89129	124.188	1.00186	1.73446	TRUE	0.140923	122.297	-123.186	0.732594	FALSE
col10a1a	carmil2	Inf	414.615	13.9446	1.11439	2.1643	1.73121	TRUE	-400.67	-12.8302	1.04991	-0.433089	FALSE
ccdc80	foxq1a	1.48407	1.23327	1.26439	1.48231	5.0924	1.7208	TRUE	0.0311176	0.217919	3.6101	-3.3716	FALSE
dusp1	ugt1b5	3.44471	1.93848	1.09543	2.85944	1.08267	1.72073	TRUE	-0.843052	1.76401	-1.77678	0.638067	FALSE
prdx1	meox1	54.3026	11.0738	4.18219	3.60426	1.65049	1.7192	TRUE	-6.89162	-0.577932	-1.95377	0.0687089	FALSE
dusp1	ssbp2	4.95782	1.84962	1.03117	1.33805	2.39005	1.7056	TRUE	-0.818454	0.306887	1.052	-0.684455	FALSE
cdkn1ba	elovl6l	Inf	1.14165	1.50827	1.62613	2.78264	1.6963	TRUE	0.366612	0.117865	1.15651	-1.08634	FALSE
im.7150988	pa2g4a	8.26428	561.52	1.74595	3.02056	1.60119	1.69425	TRUE	-559.774	1.27461	-1.41936	0.0930556	FALSE
egln1a	nfatc4	1.03716	1.37167	1.44962	2.04618	4.71092	1.69102	TRUE	0.0779441	0.596562	2.66474	-3.01989	FALSE
pim2	angptl2b	1.05456	3.24075	1.52524	1942.61	436.741	1.68178	TRUE	-1.7155	1941.08	-1505.87	-435.06	FALSE
twist3	prl	1.69263	2.69772	1.23689	1.02107	45.7028	1.67591	TRUE	-1.46084	-0.215817	44.6817	-44.0269	FALSE
casp3b	cyp1a	2.34759	1.10287	1.18448	1.0797	2.11142	1.67515	TRUE	0.0816189	-0.104781	1.03172	-0.436273	FALSE
gstp1	ptgdsb.2	1.64701	3.85102	2.69209	2.75382	3.12425	1.67418	TRUE	-1.15893	0.0617304	0.370434	-1.45007	FALSE
tm9sf3	gstp1	1.78932	1.02792	3.58616	1.4945	1.05138	1.67319	TRUE	2.55824	-2.09165	-0.443125	0.621816	FALSE
pygo2	ampd2a	1.45168	1.47672	2.86951	2821.91	1.01727	1.66578	TRUE	1.39279	2819.05	-2820.9	0.648511	FALSE
pygo2	fah	1.83083	1.85718	2.29883	1.20906	1.08071	1.66095	TRUE	0.441653	-1.08978	-0.128342	0.580234	FALSE
egln1a	si.dkey.27j5.5	1.04938	69.9986	4.11234	6.47875	11.2063	1.65709	TRUE	-65.8862	2.36641	4.72754	-9.5492	FALSE
slco1d1	GeneID.100002706	2.1298	15.6734	1.12561	4.56058	10.6297	1.65643	TRUE	-14.5478	3.43497	6.06909	-8.97324	FALSE
rbp2a	GPR45	5.62108	17.6382	1.86058	16.2144	1.28249	1.65544	TRUE	-15.7776	14.3538	-14.9319	0.372949	FALSE
slco1d1	casp3b	2.89449	2.89702	1.17881	1.58586	1.01941	1.64913	TRUE	-1.71821	0.407049	-0.566447	0.62972	FALSE
nfe2l2b	GeneID.108180802	1.2947	1.68574	1.52874	1.97429	2.45276	1.64639	TRUE	-0.156996	0.445547	0.478473	-0.806367	FALSE
GeneID.100007608	sult6b1	1.34091	2.13898	1.71822	1.47514	1.43487	1.64533	TRUE	-0.420755	-0.243083	-0.0402714	0.210458	FALSE
plin6	slco1d1	1.74064	1.80348	1.95793	2.45869	1.03848	1.64387	TRUE	0.154444	0.500763	-1.42021	0.605383	FALSE
ctss2.1	nfe2l2a	97.9124	1.09703	38.4769	1.06594	388.049	1.63676	TRUE	37.3799	-37.411	386.983	-386.412	FALSE
nfr	lrrc32	Inf	6.41933	1.72423	3.10878	18.7044	1.63072	TRUE	-4.6951	1.38455	15.5956	-17.0737	FALSE
pa2g4a	cxcr4a	3.74985	1.03777	47.4702	58.5397	5.96995	1.6271	TRUE	46.4324	11.0695	-52.5698	-4.34285	FALSE
gadd45ba	cyp1c2	5.5501	1.60938	1.10714	1.63409	2.97931	1.62638	TRUE	-0.502239	0.526954	1.34522	-1.35293	FALSE
GeneID.100002706	pkhd1l1	1.32844	5.70986	1.31835	1.31503	1.72561	1.62151	TRUE	-4.3915	-0.00332738	0.410587	-0.104101	FALSE
foxq1a	nfe2l2b	1.73964	1.38914	1.04874	1.32478	2.08648	1.62031	TRUE	-0.340392	0.276037	0.761698	-0.466174	FALSE
cckb	ptgdsb.2	6.85601	3.10257	107.292	16.5943	1.51919	1.61826	TRUE	104.189	-90.6975	-15.0751	0.0990655	FALSE
TSTD1	si.ch211.202h22.7	321.258	152.456	207.25	2.54406	1.0002	1.61579	TRUE	54.794	-204.706	-1.54386	0.615586	FALSE
ccn2b	cdkn1ba	1.17884	1.21575	2.26629	1.29343	2.78256	1.61231	TRUE	1.05054	-0.972863	1.48913	-1.17025	FALSE
cyp1c1	ampd2a	1.55002	1.139	2.7518	2.5694	1.38977	1.61196	TRUE	1.61279	-0.182392	-1.17964	0.22219	FALSE
cebpd	C1H7orf26	2.20844	1.70281	22.5318	12.5777	1.36487	1.61039	TRUE	20.829	-9.95412	-11.2128	0.245518	FALSE
sec23b	ssbp2	1.35844	1.31387	1.91063	1.50079	1.66279	1.60938	TRUE	0.596761	-0.409832	0.161994	-0.0534042	FALSE
tcf15	GeneID.101882358	1.78645	4.04326	58.2061	2.02164	56.8865	1.60451	TRUE	54.1628	-56.1844	54.8649	-55.282	FALSE
GeneID.100008366	per2	2.08944	1.03534	1.29086	1.80399	1.35575	1.60424	TRUE	0.25552	0.513129	-0.448242	0.248493	FALSE
foxg1d	abhd4	9.75109	5.01093	24.3626	2.04411	215.213	1.60233	TRUE	19.3517	-22.3185	213.169	-213.611	FALSE
ccn1	sec23b	12.4365	1.23186	1.00937	61.4445	94.2363	1.60209	TRUE	-0.222489	60.4352	32.7918	-92.6343	FALSE
osr1	ccnf	21.6007	14.3772	1.0423	13.3074	3.30307	1.60114	TRUE	-13.3349	12.2651	-10.0043	-1.70193	FALSE
C1H7orf26	aifm4	12.9275	1.8169	3.0367	108.306	1.13975	1.6004	TRUE	1.2198	105.269	-107.166	0.460647	FALSE
jun	arrdc3b	568.647	3.76674	1.66196	53.9817	21.8291	1.59759	TRUE	-2.10478	52.3197	-32.1525	-20.2315	FALSE
atoh7	mmp13a	1.51336	1.61523	1.08581	3.71541	3.59583	1.59152	TRUE	-0.529415	2.6296	-0.119573	-2.00432	FALSE
GeneID.103909114	cyp1c1	1.25742	1.0239	1.95337	1.67279	1.10279	1.59066	TRUE	0.929474	-0.280584	-0.570004	0.487876	FALSE
tgm2l	pnp4a	18.6128	4.64623	2.1863	389.843	4.97356	1.588	TRUE	-2.45993	387.657	-384.87	-3.38556	FALSE
sec23b	cyp1c1	2996.29	14.2602	2.49337	105.241	17.1068	1.5798	TRUE	-11.7669	102.748	-88.1341	-15.527	FALSE
GeneID.108180802	cxcr4a	1.33874	1.43145	1.32666	1.64756	1.0803	1.57795	TRUE	-0.104789	0.320896	-0.567256	0.497653	FALSE
pigm	GeneID.108190590	6.8568	1.34061	1.7839	22.3728	13.5948	1.57737	TRUE	0.443292	20.5889	-8.77803	-12.0174	FALSE
prl	GeneID.407643	1.0691	1.23598	1.17592	1.15572	1.03529	1.57353	TRUE	-0.0600653	-0.0202028	-0.120423	0.538235	FALSE
mamdc2b	lrrc32	8.71875	2.73027	345.165	1.39859	14.9825	1.5683	TRUE	342.435	-343.766	13.584	-13.4142	FALSE
ptgdsb.2	pim2	2.67243	1.20822	1.09749	1.04937	2.4722	1.56777	TRUE	-0.110729	-0.0481286	1.42284	-0.904435	FALSE
GeneID.108190590	ampd2a	1.38436	2.79151	1.51534	1.29113	1.7422	1.56751	TRUE	-1.27617	-0.224207	0.451072	-0.174688	FALSE
GeneID.100007608	cdkn1ba	1.20935	118.682	1.22632	1.34546	1.98103	1.56725	TRUE	-117.456	0.119141	0.635568	-0.413776	FALSE
im.7150988	prodhb	69.1287	57.4649	1.58753	3.66353	1.64819	1.56533	TRUE	-55.8774	2.07599	-2.01534	-0.0828543	FALSE
sult6b1	GPR45	1065.93	56.9737	1.48423	2.35823	2.44286	1.56263	TRUE	-55.4894	0.874001	0.0846319	-0.880236	FALSE
GeneID.101882358	pnp4a	9457.18	6.99282	6.43204	1.50845	1.37188	1.5623	TRUE	-0.560786	-4.92358	-0.13657	0.190418	FALSE
zgc.153031	si.dkey.242g16.2	5.99944	14.4648	1.50904	1.32703	1.57905	1.55571	TRUE	-12.9557	-0.182005	0.252014	-0.0233376	FALSE
osr1	tll1	10.6753	130.502	1.26356	1.24297	1.07305	1.54345	TRUE	-129.238	-0.0205996	-0.169913	0.470401	FALSE
gadd45ba	GeneID.100333572	1.38411	5.60511	7.61814	5.50038	6.1917	1.54194	TRUE	2.01302	-2.11775	0.691315	-4.64976	FALSE
si.dkey.27j5.5	slc1a4	1.45382	814.895	1.02894	1.36082	11.9301	1.53891	TRUE	-813.866	0.331885	10.5693	-10.3912	FALSE
gstp1	atoh7	2.27393	1.61628	95.09	2.43093	52.8112	1.53005	TRUE	93.4738	-92.6591	50.3803	-51.2812	FALSE
cxcl12b	cysltr1	1.06035	6.38796	84.8506	1.13588	11.5537	1.52976	TRUE	78.4627	-83.7147	10.4178	-10.0239	FALSE
dhrs13l1	GeneID.100007608	3.9143	10.9225	7.74433	1.46529	11.1183	1.52418	TRUE	-3.17815	-6.27905	9.65302	-9.59412	FALSE
matn3b	ampd2a	124.007	2.80617	7.37337	1.14751	4.61899	1.51716	TRUE	4.56719	-6.22586	3.47148	-3.10182	FALSE
GeneID.100536887	ptgdsb.2	1.4927	2.52267	1.34917	1.32955	35.9963	1.51222	TRUE	-1.1735	-0.0196173	34.6668	-34.4841	FALSE
abcb6a	slc30a1b	1.32127	1.49939	41.0287	1.16639	2.56001	1.51194	TRUE	39.5293	-39.8623	1.39362	-1.04807	FALSE
nfe2l2a	mmp13a	6.3503	3.26442	1.2846	1.63952	22.4829	1.51145	TRUE	-1.97982	0.354921	20.8433	-20.9714	FALSE
pim2	pygl	153.317	79.9382	1.42688	21.5114	4.52932	1.51016	TRUE	-78.5113	20.0845	-16.9821	-3.01916	FALSE
tm9sf3	si.dkey.242g16.2	1.02543	13261.4	18.7663	7.83137	1.28344	1.50803	TRUE	-13242.6	-10.9349	-6.54793	0.224597	FALSE
GeneID.101885127	defbl1	1.8829	4.92979	511.712	4.20724	5.4462	1.50741	TRUE	506.782	-507.504	1.23896	-3.93879	FALSE
lim2.5	GeneID.103909114	1.43825	1.16509	1.3391	2.49268	1.07074	1.49321	TRUE	0.174013	1.15358	-1.42194	0.422468	FALSE
GeneID.100333572	angptl2b	15.9711	1.98126	1.06605	1.57326	2.2061	1.49274	TRUE	-0.915208	0.507202	0.632844	-0.713356	FALSE
GeneID.108180802	foxq1a	1.43482	4.48625	1.39578	2.7607	1.39565	1.4833	TRUE	-3.09047	1.36492	-1.36504	0.0876472	FALSE
pkhd1l1	stk19	9.26527	5.29368	15.4375	14.3379	22.0446	1.48275	TRUE	10.1439	-1.09958	7.7067	-20.5619	FALSE
ostn	rtn3	5.54052	11.4578	3.49225	9.89905	2.84698	1.47535	TRUE	-7.96553	6.4068	-7.05207	-1.37163	FALSE
aoc2	per2	1.03722	1.31491	1.05055	1.10213	1.67764	1.47529	TRUE	-0.264363	0.0515817	0.575504	-0.202342	FALSE
cyp1c2	errfi1a	1.15339	1.2321	1.10779	1.11791	1.67387	1.47298	TRUE	-0.124304	0.0101171	0.555959	-0.200893	FALSE
C1H7orf26	GeneID.100333572	26.6369	465.094	1.57953	2.05839	13.7036	1.47015	TRUE	-463.515	0.478859	11.6453	-12.2335	FALSE
cxcl12b	GeneID.110366352	1.35681	1.25063	1.61996	1.10265	1.62527	1.46424	TRUE	0.369326	-0.51731	0.522625	-0.161034	FALSE
nfkbiaa	gadd45ba	3.33378	3.73576	2.11209	1.32087	1.31593	1.45919	TRUE	-1.62367	-0.791213	-0.00494832	0.143265	FALSE
sec23b	GeneID.100007608	307.118	2.43628	62.9867	16.6079	1.0994	1.45757	TRUE	60.5504	-46.3788	-15.5085	0.358169	FALSE
si.ch211.229d2.5	sult6b1	1.25376	1.01088	1.19089	1.02131	1.6851	1.45733	TRUE	0.180014	-0.169582	0.663793	-0.227776	FALSE
and3	msx2b	1.14555	1.08247	3.08611	56.6636	1.50711	1.4561	TRUE	2.00365	53.5774	-55.1564	-0.0510108	FALSE
tcf15	nkd1	1.26251	1.21971	1.22006	19.861	5.69141	1.45464	TRUE	0.000351768	18.641	-14.1696	-4.23677	FALSE
hic1	GeneID.100330797	1.91053	10.9064	7.29883	8.32155	1.37691	1.45276	TRUE	-3.60757	1.02273	-6.94465	0.0758523	FALSE
cxcr4a	ssbp2	2.11007	2.31366	1.09857	1.14465	4.04733	1.45162	TRUE	-1.21509	0.0460815	2.90268	-2.59571	FALSE
GeneID.100535396	osr1	2.22079	4.92182	1.14265	26.9158	3.16124	1.44042	TRUE	-3.77917	25.7731	-23.7545	-1.72082	FALSE
msx2b	GeneID.103910027	2.35157	1.02276	1.14685	3.89017	3.61104	1.43829	TRUE	0.124083	2.74333	-0.279131	-2.17276	FALSE
dusp1	mgst3b	3.75404	1.02579	5.23068	11.2498	2.57927	1.43689	TRUE	4.20489	6.01909	-8.67051	-1.14237	FALSE
TSTD1	apobb.2	1.2119	1.59575	1.09387	1.27353	2.7019	1.43537	TRUE	-0.501879	0.179662	1.42837	-1.26653	FALSE
fah	stk19	1183.36	12.2104	1.08277	2.29299	6.45274	1.43509	TRUE	-11.1276	1.21022	4.15975	-5.01765	FALSE
aoc2	si.ch211.202h22.7	13.618	3.04296	1.46555	1.20022	13.2439	1.43076	TRUE	-1.5774	-0.265333	12.0436	-11.8131	FALSE
cyp3a65	gap43	458.767	4.53252	35.9021	1.55477	31.9457	1.41619	TRUE	31.3696	-34.3474	30.3909	-30.5295	FALSE
si.dkey.242g16.2	cyp2aa3	2.21158	37.1717	2.6186	2.59281	2.8113	1.41306	TRUE	-34.5531	-0.0257929	0.218489	-1.39824	FALSE
and3	foxg1d	6.54876	2.37045	14.5771	1064.08	1.32235	1.40812	TRUE	12.2066	1049.5	-1062.76	0.085772	FALSE
pnp4a	mamdc2b	1.11857	1.61253	1.244	1.96974	2.99862	1.40653	TRUE	-0.368532	0.725738	1.02888	-1.59209	FALSE
si.ch211.81n22.1	igfbp7	16.0972	539.088	30.2076	3.62283	1.79282	1.40428	TRUE	-508.881	-26.5847	-1.83002	-0.388531	FALSE
ahrra	pnp4a	2.07179	1.35796	1.95231	1.42657	1.89924	1.40138	TRUE	0.594345	-0.525736	0.472668	-0.497857	FALSE
dhrs13l1	GeneID.407643	1.91954	1.14555	1.70499	1.05546	1.76025	1.39576	TRUE	0.55944	-0.649531	0.704797	-0.364493	FALSE
gap43	nfe2l2a	2.30361	266.442	1.58263	52.7376	2.04947	1.39178	TRUE	-264.859	51.1549	-50.6881	-0.657682	FALSE
cebpd	prl	1.81596	1.2294	2.22236	1.10165	1.53138	1.38337	TRUE	0.992958	-1.12071	0.429723	-0.148006	FALSE
cxcr4a	GeneID.110366352	1.52363	1.55546	3.82063	2.76695	1.7678	1.37908	TRUE	2.26517	-1.05368	-0.999155	-0.388713	FALSE
bicc1a	zgc.153031	18.6523	1.32335	164.551	119.245	2.00712	1.37876	TRUE	163.227	-45.3053	-117.238	-0.628354	FALSE
aifm4	pkhd1l1	1.0456	1.51103	1.42085	1.65532	1.49985	1.37246	TRUE	-0.0901738	0.234469	-0.155478	-0.127388	FALSE
gadd45ba	cant1b	2.00192	5.38564	1.07126	1.46767	2.58698	1.37172	TRUE	-4.31437	0.396406	1.11931	-1.21526	FALSE
slc6a4a	wasf1	1253.47	11.0397	3.41154	2.17225	30.8084	1.37015	TRUE	-7.62818	-1.23929	28.6362	-29.4383	FALSE
GeneID.110366352	GPR45	1.36728	2.08541	14.3714	2.16846	20.321	1.36936	TRUE	12.286	-12.2029	18.1525	-18.9516	FALSE
gadd45ba	ahrra	1.80988	1.69286	2.15258	3.989	3.12614	1.36604	TRUE	0.459718	1.83642	-0.862865	-1.7601	FALSE
wasf1	twist3	2.16814	1.07107	1.96303	1.00808	22.3115	1.36581	TRUE	0.891956	-0.954951	21.3034	-20.9457	FALSE
fah	rtn3	2.53033	1.81034	1.88951	1.68209	1.48829	1.36536	TRUE	0.0791686	-0.207416	-0.193803	-0.122924	FALSE
apobb.2	twist3	1.37561	4.32977	1.74192	2.00083	2.0213	1.36415	TRUE	-2.58784	0.258904	0.0204686	-0.657145	FALSE
abhd4	meox1	2.69863	2.07612	1.24654	1.26256	106.453	1.36411	TRUE	-0.829571	0.016013	105.191	-105.089	FALSE
osr1	GeneID.407643	2.93098	4.36964	21.6241	1.04804	10.2923	1.3608	TRUE	17.2544	-20.576	9.24427	-8.93151	FALSE
cdkn1ba	fgf7	1.00603	1.41438	2.22481	1.43256	1.8007	1.35826	TRUE	0.810433	-0.792255	0.36814	-0.442437	FALSE
bmp1a	wfikkn1	1.04996	1.1824	1.13151	1.87979	1.70596	1.35158	TRUE	-0.0508902	0.748273	-0.173824	-0.354387	FALSE
hic1	bmp1a	1.45238	12.3064	1.19282	1.3853	1.97284	1.35047	TRUE	-11.1136	0.192482	0.587539	-0.622368	FALSE
si.dkey.27j5.5	raph1b	3.81161	1.09806	1.04707	6.28901	2.33164	1.34987	TRUE	-0.0509916	5.24195	-3.95737	-0.981771	FALSE
GPR45	GeneID.108180802	3.55279	7.19769	1.23505	21.9408	6.01442	1.33913	TRUE	-5.96263	20.7057	-15.9263	-4.67528	FALSE
pigm	prodhb	12.8176	15750.4	9.01181	1.35783	1.67789	1.33817	TRUE	-15741.4	-7.65399	0.320061	-0.33972	FALSE
fgf7	GeneID.101885127	1.59091	87.084	1.18446	2.75624	90.439	1.33366	TRUE	-85.8996	1.57178	87.6828	-89.1054	FALSE
slc30a1b	zgc.153031	1.99209	22.295	1.91034	50.0465	1.12148	1.32749	TRUE	-20.3847	48.1361	-48.925	0.206006	FALSE
raph1b	sult6b1	185.276	2.20357	2.7966	1.7885	1.49638	1.32701	TRUE	0.593027	-1.00809	-0.292118	-0.169376	FALSE
si.dkey.242g16.2	duox	2.28693	1.34508	1.76029	1.30463	1.37412	1.32378	TRUE	0.415212	-0.455662	0.0694961	-0.0503443	FALSE
GeneID.108182865	bmp1a	2.28165	1.84125	1.32289	1.02006	1.43839	1.32052	TRUE	-0.518362	-0.302826	0.418332	-0.117875	FALSE
rbp2a	mycbpap	1.07975	2.6019	1.0736	1.67786	4.08769	1.32027	TRUE	-1.5283	0.604254	2.40984	-2.76742	FALSE
sult6b1	pkhd1l1	1.16915	1.33383	22.437	1.74046	1.12246	1.31638	TRUE	21.1031	-20.6965	-0.618	0.19392	FALSE
cyp3a65	GeneID.103910027	2.28668	1.54841	3.34892	13.1571	3.65784	1.3153	TRUE	1.80051	9.80819	-9.49927	-2.34254	FALSE
matn3b	ccdc80	Inf	43.7384	2.01256	4.7476	9.19208	1.3123	TRUE	-41.7258	2.73504	4.44448	-7.87978	FALSE
casp3b	tm9sf3	431.493	13.7787	1.41859	3.12679	1.22059	1.30746	TRUE	-12.3601	1.7082	-1.9062	0.0868636	FALSE
GeneID.110366352	ccn2b	1.02496	1.18868	1.294	1.29089	1.01941	1.30092	TRUE	0.105318	-0.00310926	-0.271477	0.281512	FALSE
apbb1ip	cysltr1	4.51611	5.04298	6.38336	7.43357	4.41455	1.29978	TRUE	1.34038	1.05021	-3.01902	-3.11477	FALSE
foxq1a	si.dkeyp.51b9.3	2.56754	3.41443	1545.72	18.9054	2.30086	1.29327	TRUE	1542.31	-1526.82	-16.6045	-1.00759	FALSE
f3a	pa2g4a	3.53808	56.0393	1.27133	7.04541	2.38322	1.29318	TRUE	-54.768	5.77407	-4.66218	-1.09005	FALSE
cdc37	lrrc32	1.24658	1.07561	1.24844	2.48492	122.431	1.2922	TRUE	0.172824	1.23648	119.946	-121.139	FALSE
nfkbiaa	krt94	7.56843	80.0692	41.1532	1.29508	813.369	1.28723	TRUE	-38.916	-39.8581	812.074	-812.081	FALSE
wasf1	rtn3	1.27615	1.93028	1.47543	2.06445	3.60356	1.28666	TRUE	-0.454842	0.58902	1.5391	-2.31689	FALSE
errfi1a	GeneID.407643	2.69732	1.1318	1.12822	1.84775	1.06493	1.28413	TRUE	-0.00357086	0.719527	-0.78282	0.219199	FALSE
fabp11b	raph1b	1.65641	2.23524	1.09678	1.22241	3.04413	1.28172	TRUE	-1.13846	0.125629	1.82172	-1.76241	FALSE
GeneID.100333572	six1a	1.05536	1.00151	2.05863	1.42375	2.98591	1.27978	TRUE	1.05712	-0.634886	1.56217	-1.70614	FALSE
cbr1l	sult6b1	1.30574	1.60824	1.50752	1.30042	3.19483	1.27635	TRUE	-0.100723	-0.207097	1.89441	-1.91848	FALSE
hmox1a	angptl7	2.02177	32.4388	1.24666	1.23913	12.7174	1.27595	TRUE	-31.1922	-0.0075252	11.4782	-11.4414	FALSE
fgf7	pim2	4.4694	2.3916	1.96278	1.06237	2.50762	1.27493	TRUE	-0.428815	-0.900414	1.44525	-1.2327	FALSE
ugt1a1	rtn3	3.98042	1.61214	1.02066	1.51325	1.27306	1.27299	TRUE	-0.591475	0.492594	-0.240194	-7.2355e-05	FALSE
vhl	ptgdsb.1	5.93298	12.466	1.1526	9.95295	2.41711	1.26114	TRUE	-11.3134	8.80035	-7.53583	-1.15597	FALSE
errfi1a	nfe2l2b	2.63481	1.22661	1.19612	1.96227	1.00056	1.25901	TRUE	-0.0304882	0.766146	-0.961707	0.258447	FALSE
ccnf	cxcr4a	1.56519	1.0369	1.21213	2.96121	2.06263	1.25349	TRUE	0.17523	1.74908	-0.898578	-0.809138	FALSE
fabp11b	arrdc3b	16.9555	1.3348	1.27376	1.29799	19.2919	1.24667	TRUE	-0.0610321	0.0242307	17.9939	-18.0452	FALSE
GeneID.100332446	wasf1	6.6575	38.5078	14.37	2.48065	2.26156	1.23736	TRUE	-24.1379	-11.8893	-0.219091	-1.0242	FALSE
cyp1c2	ptgdsb.1	4.31968	1.01612	1.17031	1.13358	2.82181	1.23732	TRUE	0.154188	-0.0367336	1.68823	-1.58449	FALSE
raph1b	defbl1	1.5977	2.63198	1.28962	1.81608	2.88709	1.23642	TRUE	-1.34236	0.52646	1.07101	-1.65067	FALSE
nfkbiaa	lonrf1l	1.28848	1.18151	4.9474	1.67839	2.25011	1.23632	TRUE	3.76589	-3.26901	0.571718	-1.0138	FALSE
ptgdsb.2	ptgdsb.1	1.25857	2.20865	2.15426	1.0933	1.07574	1.23567	TRUE	-0.054385	-1.06096	-0.0175669	0.159936	FALSE
gadd45ba	elovl6l	6.16434	1.05813	1.63157	2.25788	3.08991	1.23563	TRUE	0.57344	0.626309	0.832022	-1.85427	FALSE
tiparp	ahrra	1.13049	1.35862	1.00194	1.98871	3.07196	1.23545	TRUE	-0.356674	0.986767	1.08325	-1.83651	FALSE
si.dkeyp.51b9.3	wfikkn1	250.995	10.3903	1.78306	1.02018	1.41301	1.23445	TRUE	-8.60722	-0.762879	0.39283	-0.178564	FALSE
igfbp7	gadd45ba	1.25711	16.3891	1.60723	1.69921	2326.94	1.22938	TRUE	-14.7819	0.0919826	2325.24	-2325.71	FALSE
GeneID.407643	fgf7	1.7341	1.34789	1.02332	2.4415	1.40416	1.22505	TRUE	-0.324568	1.41818	-1.03735	-0.179105	FALSE
cry1a	pigm	1.49347	1.046	1.0385	476.391	33.123	1.2238	TRUE	-0.00750387	475.353	-443.268	-31.8992	FALSE
slc1a4	cbr1l	1.11335	1054.85	114.394	2.53117	6.28235	1.22234	TRUE	-940.461	-111.863	3.75117	-5.06001	FALSE
si.ch73.359m17.9	plin6	34778.7	2.06354	1.95021	1.52549	1.00188	1.22174	TRUE	-0.113329	-0.424727	-0.523606	0.219863	FALSE
raph1b	angptl7	6.44099	5.21489	1.44774	4.58835	1.89143	1.21225	TRUE	-3.76715	3.14061	-2.69692	-0.679188	FALSE
twist3	matn3b	1.40887	1.39519	5.91342	2.09939	1.15227	1.21201	TRUE	4.51823	-3.81403	-0.947127	0.0597468	FALSE
dusp1	ampd2a	13.9473	949.373	1.86065	4.97665	1.42092	1.21146	TRUE	-947.513	3.11601	-3.55574	-0.209458	FALSE
wfikkn1	lrrc32	3.16357	1.16395	3.77633	1.57484	30.4513	1.20997	TRUE	2.61238	-2.20149	28.8764	-29.2413	FALSE
raph1b	cdc37	1.96265	1.35733	1.37051	1.26106	3.05093	1.2076	TRUE	0.0131796	-0.109456	1.78987	-1.84333	FALSE
cebpd	ssbp2	2.87742	1.40406	1.15729	3.95359	3.52274	1.20605	TRUE	-0.246765	2.7963	-0.430846	-2.3167	FALSE
nfe2l2b	foxf2a	1.42532	1.58021	1.05379	1.14406	3.69329	1.20484	TRUE	-0.526422	0.0902686	2.54923	-2.48845	FALSE
fah	twist3	1.8299	1.18846	1.0697	1.30624	1.28069	1.19809	TRUE	-0.118763	0.236539	-0.0255456	-0.0826028	FALSE
pygo2	carmil2	1.17945	3.25577	2.31753	1.79748	1.73266	1.19742	TRUE	-0.938237	-0.520054	-0.0648138	-0.535242	FALSE
nfkbiaa	pa2g4a	Inf	40.9894	4.19558	16.1323	470.55	1.19591	TRUE	-36.7938	11.9368	454.418	-469.355	FALSE
cyp46a1.3	rtn3	1.21601	33.1679	1.9156	1.05738	1.05713	1.19365	TRUE	-31.2523	-0.858218	-0.000253235	0.136523	FALSE
ntn5	krt94	1.39492	1.10248	1.37061	4.85022	2.27967	1.1921	TRUE	0.268131	3.47961	-2.57055	-1.08757	FALSE
ugt1a1	tgm2l	1.65523	34.1215	228.713	113055	1.90272	1.19125	TRUE	194.592	112827	-113053	-0.71147	FALSE
arrdc2	ccn1	4.25209	1.46514	14.9021	139.419	1.85745	1.18965	TRUE	13.437	124.516	-137.561	-0.667795	FALSE
tpmt.1	il6r	12.3974	42.3919	2.96079	115.422	3.92884	1.18871	TRUE	-39.4311	112.461	-111.493	-2.74012	FALSE
crygm2d10	mansc1	9.96768	1.10421	3.34287	6.47078	2.99941	1.18671	TRUE	2.23866	3.12792	-3.47137	-1.8127	FALSE
cry1a	ndrg1b	4.31302	1.08471	3.87227	1.50633	1.35772	1.18493	TRUE	2.78756	-2.36594	-0.148619	-0.172785	FALSE
cyb5a	grin2cb	Inf	5112.04	4.07198	1.86341	7151.9	1.1842	TRUE	-5107.97	-2.20857	7150.04	-7150.72	FALSE
errfi1a	lrrc32	2.13537	4.35534	4.74875	2.30961	5.5416	1.18415	TRUE	0.39341	-2.43913	3.23199	-4.35745	FALSE
crygm2d10	C1H7orf26	4.661	532.347	52.3874	5.38593	281.381	1.18327	TRUE	-479.96	-47.0015	275.995	-280.198	FALSE
mmp13a	notum1b	1.19655	7.20922	1626.24	111.101	399.357	1.17818	TRUE	1619.03	-1515.14	288.256	-398.179	FALSE
twist3	errfi1a	1.37306	2.14979	1.22422	2.04372	4.46965	1.17609	TRUE	-0.925576	0.819501	2.42593	-3.29357	FALSE
igfbp7	slc30a1b	19.4123	3.64656	1.77793	3.76534	1.36871	1.17589	TRUE	-1.86863	1.98741	-2.39663	-0.192812	FALSE
ptgdsb.1	GeneID.108180802	1.47936	2.58923	1.16776	1.43842	1.48558	1.1739	TRUE	-1.42147	0.270667	0.047157	-0.311684	FALSE
duox	arrdc3a	1.26968	1.10707	1.82252	1.38469	1.62362	1.17071	TRUE	0.715456	-0.437833	0.238932	-0.45291	FALSE
lgals3bpb	casp3b	1.32923	11.1876	1.2227	2.95647	16.475	1.15503	TRUE	-9.96488	1.73377	13.5185	-15.32	FALSE
ptgdsb.1	tpmt.2	1.05988	1.46797	1.08577	3.67262	1.05009	1.15284	TRUE	-0.382203	2.58686	-2.62253	0.102742	FALSE
GeneID.100536887	GeneID.101885127	1.59376	5.58216	1.62408	1.55548	1.41186	1.15238	TRUE	-3.95809	-0.0686008	-0.143613	-0.259483	FALSE
pygo2	tcf15	1.54356	1.78238	1.0625	3.42873	1.59759	1.1477	TRUE	-0.719882	2.36623	-1.83113	-0.449896	FALSE
mamdc2b	arrdc2	1.66208	5.37894	1.51651	1.01982	2.09776	1.14677	TRUE	-3.86243	-0.496699	1.07794	-0.950988	FALSE
meox1	cyp1c1	1.44493	2.37911	1.4616	1.67601	1.24398	1.14185	TRUE	-0.917503	0.214403	-0.432022	-0.102139	FALSE
arrdc3b	nfkbiaa	17.8742	4.29672	1.5013	2.73295	66.5469	1.14057	TRUE	-2.79542	1.23165	63.814	-65.4063	FALSE
angptl2b	mamdc2b	20.1316	28.2187	5.58389	3.05725	2.4337	1.13999	TRUE	-22.6348	-2.52664	-0.623554	-1.29371	FALSE
C1H7orf26	mmp13a	2.06775	19.8684	3.67445	93.3436	2.02304	1.13007	TRUE	-16.1939	89.6692	-91.3206	-0.892966	FALSE
ampd2a	elovl6l	62.5261	1.29382	2.14562	1.10435	3.58617	1.12927	TRUE	0.851801	-1.04127	2.48182	-2.4569	FALSE
tgm2l	cyp2aa3	1.20762	170.726	2.82942	1.44834	1.06639	1.1292	TRUE	-167.897	-1.38109	-0.381951	0.0628118	FALSE
gadd45ba	cyp1a	1.8011	2.11592	1.36987	1.58603	4.46831	1.12886	TRUE	-0.746046	0.216155	2.88229	-3.33945	FALSE
ssbp2	aifm4	2.10296	2.66294	2.08604	12.9149	13.9651	1.12883	TRUE	-0.576899	10.8289	1.05023	-12.8363	FALSE
pkhd1l1	cyp1c2	2.03604	1.07502	4.07532	5.34461	2.54021	1.12721	TRUE	3.00029	1.26929	-2.8044	-1.413	FALSE
ccdc80	bicc1a	1.27235	1.00351	1.79115	1.26818	1.66017	1.12181	TRUE	0.78764	-0.522973	0.391994	-0.538363	FALSE
cyp1c2	mmp13a	2.06666	1.12992	2.15962	1.094	4.03118	1.12096	TRUE	1.02969	-1.06561	2.93718	-2.91022	FALSE
tm9sf3	casp3b	1047.24	2.65517	1.6558	2.63011	3.94404	1.11931	TRUE	-0.999369	0.97431	1.31393	-2.82473	FALSE
nfkbiaa	nfe2l2b	1.19737	2.79589	1.26784	1.30821	1.08043	1.11735	TRUE	-1.52805	0.0403642	-0.227775	0.0369143	FALSE
GeneID.110366352	GeneID.110438378	1.1122	1.15372	4.92674	1.59858	31.3346	1.11526	TRUE	3.77302	-3.32816	29.736	-30.2193	FALSE
GeneID.103909114	gap43	9.05794	710.594	24.6875	125.213	1.58983	1.11463	TRUE	-685.907	100.525	-123.623	-0.475193	FALSE
twist3	mansc1	1.22216	2.87235	1.22344	1.42566	2.12614	1.11115	TRUE	-1.6489	0.202212	0.700482	-1.01499	FALSE
gadd45ba	mamdc2b	1.28164	1.86742	2.72933	2.44349	1.12058	1.10872	TRUE	0.861915	-0.285848	-1.32291	-0.01186	FALSE
C1H7orf26	tpmt.2	1.2439	1.38197	5.13604	1.28417	4.9453	1.10583	TRUE	3.75407	-3.85188	3.66114	-3.83947	FALSE
inka1a	aifm2	2.60604	159.959	30.613	9.31699	1.43616	1.10338	TRUE	-129.346	-21.296	-7.88083	-0.332777	FALSE
wasf1	vhl	3.27079	4.13192	11.0039	7.62591	271.945	1.10294	TRUE	6.87203	-3.37804	264.32	-270.842	FALSE
mamdc2b	foxf2a	1.41542	1.28353	1.4776	1.3435	1.19945	1.10096	TRUE	0.194068	-0.134101	-0.144053	-0.0984848	FALSE
cxcr4a	ccn2b	1.79853	1.00767	1.86533	5.33083	1.4069	1.0993	TRUE	0.857655	3.4655	-3.92393	-0.3076	FALSE
ugt1a1	GeneID.101882358	2.32711	2.01621	1.21794	418.12	8.04247	1.09927	TRUE	-0.798269	416.902	-410.078	-6.9432	FALSE
pkhd1l1	GeneID.108182865	1.42862	1.20114	2.79355	1.21111	2.65015	1.09664	TRUE	1.59241	-1.58244	1.43903	-1.55351	FALSE
prl	il6r	3.04966	3.06628	1.22363	10.3473	1.14442	1.09268	TRUE	-1.84265	9.12365	-9.20287	-0.0517317	FALSE
slc1a4	notum1b	1.50197	2.59898	1.22147	1.42234	226.281	1.08867	TRUE	-1.37751	0.200875	224.859	-225.193	FALSE
arrdc2	prodhb	1.83644	61.2046	5.35154	1.26869	13.2728	1.08619	TRUE	-55.8531	-4.08284	12.0041	-12.1866	FALSE
angptl7	cdc37	30.9054	6.50104	2.59509	1.00398	1.40466	1.07989	TRUE	-3.90595	-1.59111	0.400671	-0.324766	FALSE
angptl2b	rtn3	3.33272	2.65735	3.47377	1.4222	1.83028	1.07698	TRUE	0.816413	-2.05157	0.408084	-0.753298	FALSE
TSTD1	defbl1	Inf	5.50165	1.63127	1.71072	12.0331	1.07669	TRUE	-3.87038	0.0794478	10.3224	-10.9564	FALSE
lgals3bpb	prodhb	24.4016	122188	2.35815	2.42315	8231.94	1.07589	TRUE	-122186	0.0650012	8229.51	-8230.86	FALSE
ugt1a1	six1a	11.101	16.9051	3.00125	2.0533	13.7475	1.07196	TRUE	-13.9039	-0.94795	11.6942	-12.6755	FALSE
cckb	cyp1c2	Inf	4.87545	1.76865	16.6328	186.15	1.0686	TRUE	-3.1068	14.8641	169.518	-185.082	FALSE
ahrra	si.dkey.27j5.5	1.05674	4.28704	12.1205	1.36311	2.23989	1.06851	TRUE	7.83342	-10.7574	0.876781	-1.17138	FALSE
nfe2l2b	GPR45	54.2788	73.0176	17.2774	49.4243	8.00123	1.0643	TRUE	-55.7402	32.1469	-41.4231	-6.93692	FALSE
slc1a4	pygl	41.4644	2.12288	2.06025	1.91831	1.7456	1.06037	TRUE	-0.0626251	-0.141942	-0.17271	-0.68523	FALSE
abhd4	si.ch211.81n22.1	3.26528	1.31496	3.43589	28.2657	3.78762	1.05962	TRUE	2.12094	24.8298	-24.4781	-2.728	FALSE
lgals3bpb	gadd45ba	1.5604	1.28698	6.02196	5.15594	2.20657	1.0585	TRUE	4.73498	-0.866027	-2.94937	-1.14807	FALSE
cyp1c2	GPR45	27.159	8.63487	1.91319	3.49522	1.43235	1.05521	TRUE	-6.72168	1.58203	-2.06287	-0.37714	FALSE
cxcl12b	im.7150988	1.18481	1.17189	1.28329	1.40094	3.53162	1.05327	TRUE	0.111402	0.117647	2.13068	-2.47834	FALSE
aoc2	cxcr4a	4.75625	3.62246	2.0956	16840.8	1.6024	1.05227	TRUE	-1.52686	16838.7	-16839.2	-0.550132	FALSE
carmil2	pigm	2.064	52.5808	22.4736	1.11709	1.18658	1.05054	TRUE	-30.1072	-21.3565	0.0694875	-0.136041	FALSE
cyp1c2	defbl1	2.01762	1.16239	1.51939	3.94286	46.2627	1.04991	TRUE	0.356999	2.42347	42.3198	-45.2127	FALSE
matn3b	si.ch211.229d2.5	1.01984	38.3772	1.13661	115.899	111.617	1.04848	TRUE	-37.2406	114.762	-4.28217	-110.568	FALSE
nfe2l2b	ccn2b	1.15805	1.23007	1.68075	1.08635	1.43598	1.04802	TRUE	0.450678	-0.594391	0.349623	-0.387957	FALSE
cyb5a	gap43	13.5237	2.02536	4.30631	14027.4	1.94891	1.04547	TRUE	2.28095	14023.1	-14025.5	-0.903446	FALSE
ahrra	cdkn1ba	1.00063	1.06294	1.35683	1.13921	1.28647	1.04486	TRUE	0.293891	-0.217627	0.147266	-0.241614	FALSE
GeneID.108182865	gstp1	1.24683	1.67668	1.57969	1.34831	2.39632	1.03205	TRUE	-0.0969964	-0.231378	1.04801	-1.36427	FALSE
tll1	si.ch211.202h22.7	3.97212	7.68996	2.93065	14.9028	5.91925	1.03192	TRUE	-4.75932	11.9722	-8.98355	-4.88733	FALSE
GeneID.108180802	g6pca.2	6.86111	6.46288	17.8734	2.4183	2.27275	1.02907	TRUE	11.4105	-15.4551	-0.14555	-1.24367	FALSE
GeneID.110366352	f3a	91.8679	117.13	6.02389	1.67088	1.18701	1.02558	TRUE	-111.106	-4.35301	-0.483871	-0.161432	FALSE
tgm2l	lim2.5	1.69693	1.12696	111.973	304.829	1.07383	1.02357	TRUE	110.846	192.856	-303.755	-0.050254	FALSE
krt94	gsr	1.05838	6.32708	1.22643	4.03419	3991.49	1.02275	TRUE	-5.10065	2.80776	3987.46	-3990.47	FALSE
cbr1l	rbp2a	Inf	7.05602	1.0418	1.02445	1.12825	1.02208	TRUE	-6.01421	-0.0173507	0.103794	-0.106167	FALSE
lgals3bpb	GeneID.100332446	1.05485	1.00293	1.76532	1.09082	1.01127	1.02003	TRUE	0.762392	-0.674494	-0.0795488	0.00875642	FALSE
ccn2b	tcea2	1.65142	3.60693	1.73839	1.70766	8.00261	1.01629	TRUE	-1.86854	-0.0307341	6.29495	-6.98632	FALSE
GeneID.103909114	si.dkeyp.51b9.3	705.242	102782	38281	15.6451	226.939	1.01368	TRUE	-64501.5	-38265.4	211.294	-225.926	FALSE
nfkbiaa	GeneID.108182865	3.59458	1.05817	1.485	5.67497	806.499	1.01066	TRUE	0.426832	4.18997	800.825	-805.489	FALSE
GeneID.100333572	GeneID.101885127	8.39465	306.304	1.77501	1.87351	1.01824	1.00441	TRUE	-304.529	0.0985018	-0.85527	-0.0138297	FALSE
nfe2l2b	carmil2	1.4261	751.947	1.30588	1.65696	18.6165	1.00015	TRUE	-750.641	0.351072	16.9596	-17.6164	FALSE
abcb6a	tpmt.1	0.911277	0.384962	0.967025	1.34884	1.0482	9.30382e+07	FALSE	0.582063	0.381816	-0.300641	9.30382e+07	FALSE
ethe1	sult6b1	1.88748	70.8626	0.779254	3.20517	1.27937	4.92098e+07	FALSE	-70.0834	2.42591	-1.9258	4.92098e+07	FALSE
prl	krt94	Inf	15.1399	0.30207	54.2231	19.4614	1.60942e+07	FALSE	-14.8378	53.921	-34.7616	1.60942e+07	FALSE
dnajc17	ugt1b5	2.29307	1.80232	0.394762	4.31843	1.98707	1.87777e+06	FALSE	-1.40756	3.92367	-2.33136	1.87777e+06	FALSE
cdkn1ba	aifm2	1.21496	7.33397	0.28974	1.17612	1.0735	1.44412e+06	FALSE	-7.04423	0.886377	-0.102618	1.44412e+06	FALSE
vhl	col10a1a	0.77062	0.809881	0.809525	20.7172	3.64868	579657	FALSE	-0.000356814	19.9077	-17.0686	579654	FALSE
errfi1a	carmil2	0.652697	0.321338	0.770579	3.88873	3.19105	89162.1	FALSE	0.449241	3.11815	-0.697678	89158.9	FALSE
ptgdsb.1	foxg1d	0.532301	7.46766	1.0582	32.3168	9.37208	80938.7	FALSE	-6.40946	31.2586	-22.9448	80929.3	FALSE
angptl2b	gchfr	1.53056	0.156001	0.422057	41.1824	35.3349	72673.2	FALSE	0.266056	40.7603	-5.84745	72637.8	FALSE
plin6	raph1b	0.713768	15.1836	0.877379	2.60661	1.00864	63575.8	FALSE	-14.3062	1.72923	-1.59797	63574.8	FALSE
gchfr	arrdc3b	3.03959	0.657262	0.697981	1.31851	1.17495	60963.6	FALSE	0.0407191	0.620534	-0.143561	60962.5	FALSE
GeneID.100536887	ccnf	1.06781	0.449325	15.2072	8.25312	2.7486	47923.5	FALSE	14.7579	-6.95412	-5.50452	47920.8	FALSE
aifm2	elovl6l	0.544356	0.643129	0.429346	92.3724	1.17577	44146.5	FALSE	-0.213783	91.9431	-91.1967	44145.3	FALSE
arrdc3a	cckb	0.776539	0.698319	0.913552	17.2693	3.97603	40485.3	FALSE	0.215233	16.3558	-13.2933	40481.3	FALSE
lrrc32	mamdc2b	1.82312	77.6949	0.955267	2.38705	1.26737	39385.7	FALSE	-76.7396	1.43178	-1.11968	39384.4	FALSE
tcf15	angptl7	6.23386	0.471947	0.439766	274.41	47.6142	29607.5	FALSE	-0.0321807	273.97	-226.795	29559.9	FALSE
wasf1	ptgdsb.1	0.697386	3.25989	327.591	12.2365	12.1152	24481.8	FALSE	324.331	-315.355	-0.121256	24469.7	FALSE
GeneID.110438378	arrdc3a	20.9924	0.315189	2.69001	1.19881	25763.2	22592.8	FALSE	2.37482	-1.4912	25762	-3170.43	FALSE
rtn3	GeneID.108190590	0.481835	0.418787	0.650731	5.27293	1.02945	14846.9	FALSE	0.231944	4.6222	-4.24348	14845.8	FALSE
ptgdsb.2	GeneID.101882358	687.39	0.577526	0.261082	4.23181	1.0896	14387.4	FALSE	-0.316443	3.97073	-3.14221	14386.3	FALSE
cysltr1	cyb5a	0.693832	1.48834	2.66491	1.57954	1.11474	13579.2	FALSE	1.17656	-1.08537	-0.464805	13578	FALSE
zgc.153031	stk19	4.2328	0.817187	1.19495	1.30475	1.24659	13506.3	FALSE	0.377768	0.109793	-0.0581565	13505.1	FALSE
apobb.2	pygl	1.83369	0.978132	0.670966	1.53681	1.09088	13046.7	FALSE	-0.307165	0.865845	-0.445927	13045.6	FALSE
ccnf	egln1a	0.611753	0.156473	0.150832	8.21751	4.63706	11944.1	FALSE	-0.00564071	8.06667	-3.58045	11939.4	FALSE
rtn3	wasf1	2.03862	1.03776	0.682766	4.08136	2.52903	11760.7	FALSE	-0.35499	3.39859	-1.55232	11758.1	FALSE
hmox1a	defbl1	1.8661	5.7513	0.555458	150.372	21.4581	9073.16	FALSE	-5.19584	149.816	-128.914	9051.7	FALSE
defbl1	prdx1	0.569929	3.44767	0.543462	15.2259	1.15632	9039.41	FALSE	-2.90421	14.6825	-14.0696	9038.25	FALSE
GeneID.100536887	gap43	1.17496	0.228492	1.98311	25267	33.7298	8460.65	FALSE	1.75462	25265.1	-25233.3	8426.92	FALSE
GeneID.100008366	carmil2	0.493392	102.448	0.746704	2.96985	2.56457	8374.61	FALSE	-101.701	2.22315	-0.405284	8372.05	FALSE
angptl7	GeneID.100333572	1.35967	1.13722	0.657555	1.27459	1.17619	8011.17	FALSE	-0.479666	0.617036	-0.0984041	8009.99	FALSE
bmp1a	pa2g4a	8.67153	0.912257	1.14467	81.8438	6.19126	7903.32	FALSE	0.232417	80.6991	-75.6525	7897.13	FALSE
angptl2b	apbb1ip	0.964018	0.421658	1.44453	6.39394	4.55712	7736.46	FALSE	1.02288	4.94941	-1.83682	7731.9	FALSE
angptl2b	cyp3a65	0.503588	0.809678	2.1605	10.9135	3.12891	7709.68	FALSE	1.35083	8.75298	-7.78458	7706.55	FALSE
ssbp2	tpmt.1	0.554547	0.541656	29.616	2370.21	1.53371	6225.64	FALSE	29.0744	2340.6	-2368.68	6224.11	FALSE
krt94	cry1a	0.524298	533.286	224.954	9.69927	6.91492	5458.21	FALSE	-308.332	-215.255	-2.78435	5451.3	FALSE
GeneID.100008366	atoh7	0.641004	11.1682	28.3042	8.72339	1.4411	5162.59	FALSE	17.136	-19.5808	-7.28229	5161.15	FALSE
si.dkeyp.51b9.3	lgals3bpb	0.798882	17.4481	0.67116	98.9143	3.36989	5076.67	FALSE	-16.7769	98.2431	-95.5444	5073.3	FALSE
cyp1a	pim2	Inf	1.57313	0.343424	1.55654	1.13796	5043.82	FALSE	-1.22971	1.21311	-0.418571	5042.69	FALSE
tiparp	nfr	3.0362	1.66079	0.877687	5.51649	1.2812	5013.01	FALSE	-0.783098	4.6388	-4.23529	5011.73	FALSE
cyp2aa3	tgm2l	0.484844	1.16152	1.05692	9.19573	1.65768	4838.77	FALSE	-0.104593	8.13881	-7.53805	4837.11	FALSE
serpinh1b	pim2	3.35393	1.83566	0.885219	1.82936	1.48185	4785.47	FALSE	-0.950439	0.944137	-0.347505	4783.99	FALSE
angptl2b	GeneID.407643	17.8009	0.119401	17.0017	7099.01	2.53819	4768.89	FALSE	16.8823	7082	-7096.47	4766.36	FALSE
ethe1	prdx1	0.573242	3.32185	0.848621	4.15462	1.34448	4693.98	FALSE	-2.47323	3.30599	-2.81013	4692.63	FALSE
crygm2d10	atoh7	3.89231	11.354	0.225771	26.9037	1.29526	4573.42	FALSE	-11.1282	26.678	-25.6085	4572.13	FALSE
ethe1	igfbp7	0.699569	0.489636	3.76745	3.98337	1.5191	4394.09	FALSE	3.27781	0.215918	-2.46427	4392.57	FALSE
arrdc2	cysltr1	0.381219	4.85047	46.062	1.35226	1.10954	4305.24	FALSE	41.2115	-44.7097	-0.242722	4304.13	FALSE
hmox1a	aifm2	400.128	0.412279	3.97021	19362.1	9.18192	4038.41	FALSE	3.55793	19358.1	-19352.9	4029.23	FALSE
ssbp2	crygm2d10	8.0159	1.80973	0.300973	11.9708	4.86747	3858.48	FALSE	-1.50876	11.6698	-7.10334	3853.61	FALSE
TSTD1	lrrc32	1.18551	1.49728	0.302919	2.73585	2.17013	3774.27	FALSE	-1.19437	2.43293	-0.565718	3772.1	FALSE
mycbpap	rspo3	0.627904	1.78016	0.44662	1.47088	1.01646	3772.44	FALSE	-1.33354	1.02426	-0.454419	3771.42	FALSE
tpmt.1	slc6a4a	1.41462	0.418593	2.0283	2.01718	1.01643	3546.33	FALSE	1.60971	-0.0111146	-1.00076	3545.31	FALSE
foxf2a	si.ch73.359m17.9	0.881898	0.630254	0.887486	2.26496	1.13095	3532.9	FALSE	0.257232	1.37748	-1.13401	3531.77	FALSE
krt94	lonrf1l	0.969293	0.84168	1.53342	1712.39	174.084	3278.57	FALSE	0.691745	1710.86	-1538.31	3104.48	FALSE
prdx1	ptgdsb.2	0.886137	17.4482	0.932852	1.92995	1.3515	3155.21	FALSE	-16.5154	0.997102	-0.57845	3153.86	FALSE
ccn1	ahr2	0.365237	0.368277	1.73781	3251.25	14.493	3151.2	FALSE	1.36953	3249.51	-3236.75	3136.71	FALSE
wu.fj05g07	sema6d	0.675728	0.328287	1.05625	7.74405	1.38672	3069.99	FALSE	0.727961	6.6878	-6.35733	3068.6	FALSE
fabp11b	dusp1	0.71363	0.595091	1.54834	1.48563	1.40562	2960.61	FALSE	0.953248	-0.0627089	-0.0800086	2959.21	FALSE
gap43	si.ch211.202h22.7	0.964898	2.36265	0.913904	2.41858	2.37869	2696.44	FALSE	-1.44875	1.50467	-0.0398829	2694.06	FALSE
cdkn1ba	slc1a4	0.649744	2.30165	20.537	1.58046	1.55135	2668.8	FALSE	18.2353	-18.9565	-0.0291083	2667.25	FALSE
ptgdsb.2	lim2.5	0.176848	0.602309	1.44196	2.37019	1.04326	2496.15	FALSE	0.839647	0.928236	-1.32693	2495.11	FALSE
GeneID.103909114	si.ch73.359m17.9	0.580309	3.48202	0.947666	1.24064	1.21835	2347.56	FALSE	-2.53435	0.29297	-0.0222851	2346.34	FALSE
GeneID.108182865	tm9sf3	2.1038	7.9833	0.784937	4.69209	1.97356	2319.87	FALSE	-7.19836	3.90716	-2.71853	2317.9	FALSE
nfr	defbl1	0.333971	2.66453	1.75752	1.8804	1.44436	2174.13	FALSE	-0.90701	0.122886	-0.43604	2172.68	FALSE
lgals3bpb	lim2.5	0.634762	1.90375	0.665155	6.60793	1.93131	2161.75	FALSE	-1.2386	5.94277	-4.67661	2159.82	FALSE
msx2b	arrdc2	0.36245	1.46051	1.06919	3.47869	1.66198	2110.68	FALSE	-0.391321	2.4095	-1.81671	2109.02	FALSE
ugt1a1	C1H7orf26	0.570803	0.784419	86.8365	51.3136	16.9773	1936.38	FALSE	86.0521	-35.523	-34.3362	1919.4	FALSE
GeneID.100332446	pigm	0.261719	4.2737	2.75356	3.07599	2.70939	1684.06	FALSE	-1.52014	0.322431	-0.366602	1681.35	FALSE
hsd11b2	lim2.5	0.664261	1.0753	0.492684	2.0086	1.19367	1632.73	FALSE	-0.58262	1.51592	-0.814935	1631.54	FALSE
pigm	matn3b	2.39626	0.491238	98.4496	533.385	1.20117	1610.41	FALSE	97.9584	434.936	-532.184	1609.21	FALSE
duox	apobb.2	6.97048	1.02467	0.257627	6.215	1.30432	1517.79	FALSE	-0.767047	5.95737	-4.91068	1516.49	FALSE
grin2cb	si.dkey.242g16.2	4.08245	0.484121	9.55374	459.455	2.5786	1452.36	FALSE	9.06962	449.901	-456.877	1449.78	FALSE
vhl	cxcr4a	1.17229	0.455726	0.573214	1569.27	2.93954	1451.01	FALSE	0.117488	1568.7	-1566.33	1448.07	FALSE
gsr	cant1b	1.42361	0.783065	1.11687	1.10971	1.05155	1417.45	FALSE	0.333801	-0.00715216	-0.0581669	1416.4	FALSE
wu.fj05g07	ugt1b5	1.33941	0.459069	0.312831	18.329	18.0311	1397.99	FALSE	-0.146239	18.0162	-0.297947	1379.96	FALSE
abcb6a	GeneID.110366352	2.83155	0.728495	0.680735	1.89736	1.21627	1362.12	FALSE	-0.04776	1.21663	-0.681097	1360.9	FALSE
tgm2l	GeneID.103909114	1.0792	0.408615	0.817851	2.26984	1.17124	1322.33	FALSE	0.409236	1.45199	-1.0986	1321.16	FALSE
ndrg1b	cdc37	0.954252	0.858579	1.39141	2.08315	1.32031	1297.35	FALSE	0.532832	0.691739	-0.762843	1296.03	FALSE
col10a1a	cdkn1ba	1.75044	1.33685	0.747975	1.34215	1.19325	1238.48	FALSE	-0.588873	0.594172	-0.1489	1237.28	FALSE
gstp1	cbr1l	0.509064	0.506992	1.62026	1.66313	1.65654	1236.69	FALSE	1.11327	0.0428691	-0.00658591	1235.03	FALSE
pygl	krt94	0.787412	1.25683	0.377667	77.6177	6.18668	1228.1	FALSE	-0.879163	77.24	-71.431	1221.92	FALSE
gsr	arrdc3b	0.839237	1.05794	0.730149	2.81708	8557.13	1226.51	FALSE	-0.327794	2.08693	8554.32	-7330.63	FALSE
fabp11b	fgf7	1.7174	0.94715	1.40047	2.48857	1.03986	1211.37	FALSE	0.45332	1.0881	-1.4487	1210.33	FALSE
foxf2a	ptgdsb.2	0.682845	0.723945	0.493972	3.42266	1.12735	1104.37	FALSE	-0.229973	2.92869	-2.29531	1103.24	FALSE
arrdc2	pim2	1.02386	0.702173	1.08703	2.34784	1.38554	1050.27	FALSE	0.384855	1.26081	-0.9623	1048.89	FALSE
GeneID.101882358	prdx1	1.26713	0.534312	2.49218	2.19361	1.98224	1028.29	FALSE	1.95787	-0.298563	-0.211379	1026.31	FALSE
cdc37	plin6	1.59446	0.927775	2.2247	1.60076	246121	997.408	FALSE	1.29692	-0.623937	246119	-245123	FALSE
GeneID.100536887	egln1a	1953.65	0.746859	1.1162	33.8336	10.1094	995.899	FALSE	0.369338	32.7174	-23.7242	985.789	FALSE
prl	angptl2b	1.3536	0.359321	0.672199	1.87585	1.72092	988.672	FALSE	0.312878	1.20365	-0.154925	986.951	FALSE
krt94	arrdc2	0.906564	0.771291	2.54434	1.294	1.09259	983.976	FALSE	1.77304	-1.25033	-0.201407	982.883	FALSE
angptl2b	nfe2l2a	1.77286	0.424217	1.54943	54.357	1.01782	972.65	FALSE	1.12521	52.8076	-53.3392	971.632	FALSE
tll1	GeneID.103909114	1.59057	0.388608	7.96121	54.1476	7.64228	929.803	FALSE	7.5726	46.1863	-46.5053	922.161	FALSE
si.ch73.359m17.9	arrdc3a	261.96	0.509489	1112.76	2.09202	1.0986	922.402	FALSE	1112.25	-1110.67	-0.993423	921.303	FALSE
aifm2	dusp1	1.08367	0.755912	0.968288	1.88702	1.18733	911.861	FALSE	0.212376	0.918732	-0.699695	910.673	FALSE
notum1b	arrdc2	0.300966	12.1329	0.724297	668.218	9.23399	900.495	FALSE	-11.4086	667.494	-658.984	891.261	FALSE
ndrg1b	GeneID.100330797	1.24468	0.94297	1.22005	24.5716	19.4993	875.838	FALSE	0.277082	23.3515	-5.07224	856.339	FALSE
mamdc2b	raph1b	64.9022	9.06285	0.750737	1.16944	1.01458	873.179	FALSE	-8.31212	0.418698	-0.154851	872.165	FALSE
tcea2	foxq1a	4.36208	4.67802	0.792984	65.8853	1.05933	828.909	FALSE	-3.88503	65.0923	-64.826	827.849	FALSE
cdc37	ugt1b5	1.16547	0.738307	0.470698	2.86896	2.06835	808.066	FALSE	-0.267608	2.39826	-0.800609	805.997	FALSE
arrdc3a	TSTD1	1.17682	0.452329	0.500403	4.20206	2.2885	799.97	FALSE	0.0480741	3.70165	-1.91356	797.681	FALSE
hic1	egln1a	0.230365	0.241288	0.207438	96.5298	1.37545	787.18	FALSE	-0.0338505	96.3223	-95.1543	785.805	FALSE
rbp2a	twist3	0.342375	53.7871	0.889464	4.21224	2.68309	744.649	FALSE	-52.8976	3.32277	-1.52915	741.966	FALSE
ctsl.1	stk19	2.84385	0.68805	0.243785	3.07412	1.10297	741.353	FALSE	-0.444265	2.83033	-1.97115	740.25	FALSE
arrdc3b	cdkn1ba	0.820253	0.518746	0.471891	26.225	7.0828	738.51	FALSE	-0.0468544	25.7531	-19.1422	731.427	FALSE
nfr	lonrf1l	1.55786	1.98586	0.905835	4.74155	2.7699	727.039	FALSE	-1.08002	3.83572	-1.97165	724.269	FALSE
prdx1	arrdc2	0.213466	10.8251	1.79826	90.6511	21.4041	712.388	FALSE	-9.0268	88.8528	-69.2469	690.984	FALSE
arrdc3a	duox	1.36131	3.45881	0.307515	12.2562	2.12248	688.68	FALSE	-3.1513	11.9487	-10.1337	686.557	FALSE
nfkbiaa	GeneID.110438378	0.300505	1.63699	49.8141	151.712	4.17479	682.037	FALSE	48.1771	101.898	-147.538	677.863	FALSE
pon1	vhl	0.413559	1.36107	0.884656	1.91671	1.1475	671.127	FALSE	-0.476419	1.03206	-0.769216	669.979	FALSE
sec23b	prl	Inf	21.2866	0.154947	127.689	1.7826	667.771	FALSE	-21.1317	127.534	-125.906	665.988	FALSE
gsr	dnajc17	1.59647	1.62683	0.610502	3.90657	1.38326	658.955	FALSE	-1.01633	3.29607	-2.52331	657.571	FALSE
cysltr1	rspo3	0.311012	1.64686	0.769153	5.31582	116219	642.209	FALSE	-0.877703	4.54666	116213	-115576	FALSE
arrdc3a	gsr	0.694291	0.562598	0.574102	1.41594	1.05994	622.33	FALSE	0.0115036	0.841842	-0.356001	621.27	FALSE
rspo3	pigm	0.381434	13.8558	3.18338	2.26113	1.98142	616.292	FALSE	-10.6724	-0.922252	-0.279706	614.31	FALSE
ugt1b5	tpmt.1	2.39071	0.360772	24.1222	4.12548	1.37902	593.126	FALSE	23.7615	-19.9968	-2.74646	591.747	FALSE
GeneID.100333572	ncam3	1.37432	0.698014	0.464723	2.86055	1.04543	557.343	FALSE	-0.233291	2.39583	-1.81512	556.298	FALSE
pim2	ctsl.1	0.55992	5.29283	1.63341	1.96482	1.59967	546.041	FALSE	-3.65941	0.331404	-0.365145	544.442	FALSE
crygm2d10	pa2g4a	1.94786	1.22765	0.217192	12.2509	569613	538.031	FALSE	-1.01045	12.0337	569601	-569075	FALSE
im.7150988	gchfr	1.09145	0.501187	0.359863	2.5526	1.7172	532.412	FALSE	-0.141325	2.19274	-0.835407	530.695	FALSE
sult6b1	sec23b	0.558122	0.315322	3.85463	91.3711	11.2624	532.327	FALSE	3.53931	87.5165	-80.1087	521.065	FALSE
notum1b	cdkn1ba	0.600159	0.881773	12.3586	4.54012	1.67738	514.256	FALSE	11.4768	-7.81846	-2.86274	512.579	FALSE
pygo2	stk19	46.8554	3.51729	0.187678	93.2342	1.62588	499.554	FALSE	-3.32961	93.0465	-91.6084	497.928	FALSE
lrrc32	hsd11b2	Inf	1300.08	0.346368	29873.7	1.46607	489.389	FALSE	-1299.74	29873.3	-29872.2	487.923	FALSE
nfr	cckb	0.54925	1.08525	1.05322	14.9929	3.45822	488.702	FALSE	-0.0320275	13.9397	-11.5347	485.244	FALSE
pigm	tll1	90.5784	0.871082	86.4073	462.364	9.64749	465.61	FALSE	85.5362	375.957	-452.717	455.963	FALSE
arrdc2	lim2.5	Inf	0.282308	0.648487	17.8554	1.99249	453.635	FALSE	0.366179	17.2069	-15.8629	451.642	FALSE
zgc.153031	C1H7orf26	0.944813	121.46	8.3859	4.62594	1.24207	432.956	FALSE	-113.074	-3.75996	-3.38387	431.713	FALSE
lgals3bpb	pygo2	0.927821	0.58149	2.40777	2.20208	2.16214	420.628	FALSE	1.82628	-0.205693	-0.0399421	418.466	FALSE
wfikkn1	GeneID.103910027	3.08023	0.699981	0.769481	3.01128	1.59287	405.499	FALSE	0.0694998	2.2418	-1.41841	403.906	FALSE
cyp46a1.3	GeneID.101882358	1.40586e+06	608.581	0.841955	15.1781	6.64088	373.8	FALSE	-607.739	14.3361	-8.53722	367.16	FALSE
cxcr4a	pa2g4a	1.0068	0.534976	118.045	77963.6	478.017	372.943	FALSE	117.51	77845.5	-77485.5	-105.074	FALSE
GeneID.101885127	cyp1c1	0.306897	25.7361	2212.77	26467.7	29558.7	363.46	FALSE	2187.04	24254.9	3091.06	-29195.3	FALSE
GeneID.100333572	gstp1	1.1172	0.566532	0.85675	1.24928	1.06566	358.24	FALSE	0.290218	0.39253	-0.183618	357.174	FALSE
nfr	cdkn1ba	0.668701	0.499159	0.383929	1.10418	21487.9	357.868	FALSE	-0.115231	0.720247	21486.8	-21130	FALSE
angptl2b	arrdc3a	0.322309	0.387172	0.363495	47.7525	9.79407	352.752	FALSE	-0.0236768	47.389	-37.9584	342.958	FALSE
GeneID.100002706	rtn3	1.75854	0.835402	2.47972	1.44021	1.28085	352.596	FALSE	1.64432	-1.03951	-0.159365	351.316	FALSE
angptl2b	cyb5a	4.31357	0.598115	0.542514	6.04899	2.80192	352.457	FALSE	-0.0556009	5.50648	-3.24707	349.655	FALSE
pygo2	cebpd	7.84761	0.942956	0.440735	2.95587	1.12139	335.929	FALSE	-0.502221	2.51513	-1.83447	334.807	FALSE
tpmt.2	si.dkey.242g16.2	48.2448	45.2173	0.702429	1.54007	1.01232	335.518	FALSE	-44.5149	0.837639	-0.527752	334.506	FALSE
GeneID.100002706	ctsl.1	0.743534	0.886122	432.8	230.866	31.9566	327.587	FALSE	431.914	-201.934	-198.91	295.631	FALSE
aifm2	prl	0.53496	9.59578	9.3347	1.26291	1.03711	321.221	FALSE	-0.261076	-8.0718	-0.225795	320.184	FALSE
si.dkey.242g16.2	osr1	1.29602	0.365274	0.245611	1.93207	308.516	302.229	FALSE	-0.119663	1.68646	306.584	-6.28748	FALSE
GeneID.100333572	ctss2.1	1.48778	0.432873	1.45797	477.739	112.33	298.711	FALSE	1.02509	476.281	-365.409	186.381	FALSE
aoc2	dusp1	1.3976	1.60766	0.641522	1.1387	18154.7	284.879	FALSE	-0.966142	0.49718	18153.5	-17869.8	FALSE
cant1b	GeneID.100002706	0.561024	0.566885	0.675607	1.68211	1.0205	280.611	FALSE	0.108722	1.00651	-0.661613	279.59	FALSE
ethe1	ccnf	1.4115	82.1105	0.355103	63.9944	1.24919	270.728	FALSE	-81.7554	63.6393	-62.7452	269.478	FALSE
cdkn1ba	ssbp2	1.37769	1.18078	0.790384	4.11123	2.31845	269.895	FALSE	-0.390394	3.32084	-1.79277	267.576	FALSE
tll1	hmox1a	0.201719	0.475554	7.21651	24.461	19.5778	264.448	FALSE	6.74096	17.2445	-4.88328	244.87	FALSE
sec23b	six1a	8.61327	0.425477	0.991697	1.66903	320.153	257.314	FALSE	0.56622	0.677331	318.484	-62.8391	FALSE
gap43	six1a	2.62392	0.602306	17.988	56.8534	1.60311	251.78	FALSE	17.3857	38.8654	-55.2503	250.177	FALSE
C1H7orf26	rbp2a	0.925874	0.754057	0.530852	11.5112	8.83681	249.12	FALSE	-0.223205	10.9804	-2.6744	240.283	FALSE
jun	GeneID.100008366	8.42776	0.781436	0.752093	1.30767	256.074	246.508	FALSE	-0.0293426	0.555575	254.767	-9.56671	FALSE
pygl	cckb	6.81793	1.32423	0.419032	5.25785	2.325	245.473	FALSE	-0.905198	4.83882	-2.93285	243.148	FALSE
tm9sf3	GeneID.103910027	1.44529	0.851258	4.5254	2.18842	1.28928	245.055	FALSE	3.67414	-2.33697	-0.899146	243.766	FALSE
tpmt.1	g6pca.2	0.683767	0.45626	5.99871	3.31592	1.84097	245.006	FALSE	5.54245	-2.68278	-1.47495	243.165	FALSE
ahr2	si.dkey.242g16.2	1.24447	1.35167	0.807537	1.34307	1.038	238.263	FALSE	-0.544132	0.535529	-0.305068	237.225	FALSE
zgc.153031	si.ch211.229d2.5	1.47699	41.9797	0.276786	10.7128	2492.05	237.218	FALSE	-41.7029	10.436	2481.33	-2254.83	FALSE
jun	GeneID.100330797	0.507578	0.601563	1.1033	904.813	2.21576	228.308	FALSE	0.501737	903.709	-902.597	226.092	FALSE
inka1a	cckb	2.56907	3.65872	0.493382	2.17783	1.90079	228.117	FALSE	-3.16534	1.68445	-0.27704	226.216	FALSE
notum1b	GeneID.100333572	0.943376	1.05648	1.93896	2.38206	1.65694	226.381	FALSE	0.882478	0.443102	-0.725119	224.724	FALSE
tcea2	cyp1c2	0.511327	0.498807	0.357703	1.17486	1.08484	222.963	FALSE	-0.141104	0.817154	-0.0900185	221.878	FALSE
cant1b	arrdc3b	1.48449	0.490876	0.498273	5.7489	2.93773	220.432	FALSE	0.00739733	5.25063	-2.81117	217.495	FALSE
rspo3	ugt1b5	2.42484	0.836577	1.06894	4.27011	1.25787	217.824	FALSE	0.232368	3.20117	-3.01224	216.566	FALSE
GeneID.108180802	fgf7	1.50851	0.363601	4.52319	86.1301	3.90237	214.802	FALSE	4.15959	81.6069	-82.2277	210.9	FALSE
hsd11b2	ccnf	Inf	10.8712	0.353034	19868.7	10.5482	213.859	FALSE	-10.5182	19868.4	-19858.2	203.311	FALSE
defbl1	and3	40.0355	1.31468	0.613732	2310.33	1.98322	211.771	FALSE	-0.700946	2309.71	-2308.34	209.788	FALSE
tm9sf3	ssbp2	0.981594	46.8917	0.485822	7.52841	3.43973	207.471	FALSE	-46.4059	7.04259	-4.08869	204.032	FALSE
pnp4a	fgf7	0.804087	0.886914	3.28688	32.334	1.29624	207.073	FALSE	2.39997	29.0472	-31.0378	205.777	FALSE
g6pca.2	slco1d1	1.27785	490.45	0.386035	3.47364	1.31664	192.898	FALSE	-490.064	3.0876	-2.157	191.581	FALSE
nfe2l2a	ugt1b5	0.955616	0.689008	1.30467	1.35267	1.06902	188.525	FALSE	0.61566	0.0479976	-0.283649	187.456	FALSE
aifm2	GeneID.103909114	0.595115	1.78104	1.23478	2.4021	1.55448	183.296	FALSE	-0.546261	1.16732	-0.84762	181.742	FALSE
and3	apobb.2	4.30727	0.564007	0.544714	1.86456	1.53448	180.042	FALSE	-0.0192935	1.31985	-0.330085	178.508	FALSE
bicc1a	apobb.2	10.2359	529.705	0.956457	5.57781	1.44088	178.662	FALSE	-528.748	4.62136	-4.13694	177.221	FALSE
carmil2	tm9sf3	0.913373	1.27399	0.699363	3.53617	1.04608	177.882	FALSE	-0.574629	2.8368	-2.49009	176.836	FALSE
GeneID.108190590	si.ch211.229d2.5	0.531579	1.35413	0.781637	3.77361	1.75663	177.166	FALSE	-0.572491	2.99197	-2.01697	175.41	FALSE
meox1	si.dkeyp.51b9.3	3.71603	0.758438	0.507876	237.558	4.29375	176.741	FALSE	-0.250562	237.05	-233.264	172.447	FALSE
tcf15	fah	12.2985	1.03832	0.711767	246.951	1.06822	172.4	FALSE	-0.326551	246.239	-245.883	171.332	FALSE
angptl2b	plin6	0.781747	0.44248	0.451204	1.33901	534.336	163.613	FALSE	0.00872486	0.887801	532.997	-370.724	FALSE
si.ch73.359m17.9	abcb6a	0.48718	0.806121	3.24281	3.25528	1.91544	161.243	FALSE	2.43669	0.0124629	-1.33984	159.328	FALSE
ethe1	dnajc17	1.13684	0.464569	3.94716	3.06408	1.0914	160.291	FALSE	3.48259	-0.883079	-1.97268	159.2	FALSE
gchfr	ssbp2	44.9383	1.15995	0.453245	6.47068	2.29176	157.721	FALSE	-0.706705	6.01744	-4.17892	155.429	FALSE
GeneID.110366352	col10a1a	0.92865	0.640137	1.89645	1.1966	1.0837	155.49	FALSE	1.25632	-0.699856	-0.112901	154.406	FALSE
cry1a	f3a	Inf	1.03697	0.694939	133.861	175.14	153.148	FALSE	-0.342032	133.166	41.2788	-21.9926	FALSE
atoh7	cyb5a	0.86984	0.93854	1.8279	5.04515	2.58101	150.683	FALSE	0.889357	3.21725	-2.46414	148.102	FALSE
TSTD1	serpinh1b	2.06157	88.1785	0.87148	2.1063	1.00504	150.431	FALSE	-87.307	1.23482	-1.10126	149.426	FALSE
cyp2aa3	pon1	0.26972	0.556837	0.555696	2.58861	1.06877	149.096	FALSE	-0.00114095	2.03291	-1.51984	148.027	FALSE
pa2g4a	crygm2d10	1.25838	0.873691	0.722422	94.2361	1.17836	148.379	FALSE	-0.151269	93.5137	-93.0577	147.201	FALSE
pygl	ethe1	1.3584	1.95599	0.689401	1.53061	1.49007	146.642	FALSE	-1.26659	0.841206	-0.0405378	145.151	FALSE
si.ch73.359m17.9	GeneID.108190590	0.501473	0.849766	0.618641	156.658	4.29959	145.515	FALSE	-0.231125	156.04	-152.359	141.215	FALSE
mansc1	dnajc17	106.367	0.813257	1.38312	7.5492	6.3366	144.301	FALSE	0.569861	6.16608	-1.21259	137.964	FALSE
bicc1a	wfikkn1	2.45324	0.753304	1.75	2235.7	1.34682	141.859	FALSE	0.996691	2233.95	-2234.35	140.512	FALSE
ccnf	ugt1b5	0.69489	6.17332	0.325437	758.957	20.754	140.356	FALSE	-5.84788	758.631	-738.203	119.602	FALSE
stk19	abcb6a	1.12049	0.514578	1.09317	1.53928	1.27414	140.352	FALSE	0.578589	0.446114	-0.265145	139.077	FALSE
nfatc4	dnajc17	2.48827	1.49588	0.766445	2.00175	1.51188	140.126	FALSE	-0.729434	1.2353	-0.48987	138.614	FALSE
osr1	si.ch73.359m17.9	0.577703	0.869802	1.98283	2.0088	1.39501	139.556	FALSE	1.11302	0.0259692	-0.613788	138.161	FALSE
hmox1a	ctsl.1	1.65863	0.222851	1.06935	2.77593	2.52149	137.309	FALSE	0.846498	1.70658	-0.254431	134.787	FALSE
tcea2	nkd1	0.500572	0.409306	0.738396	16.0683	169.99	136.581	FALSE	0.32909	15.3299	153.922	-33.4094	FALSE
slc6a4a	cyp46a1.3	0.530008	1.4708	0.3717	4.0848	1.75821	132.983	FALSE	-1.0991	3.7131	-2.32658	131.225	FALSE
cyp1c2	si.ch211.81n22.1	Inf	0.233259	0.44605	553.644	3.28975	130.418	FALSE	0.212791	553.198	-550.354	127.128	FALSE
plin6	dusp1	1.08053	0.576012	4.24235	1.23252	1.13727	129.071	FALSE	3.66634	-3.00983	-0.0952492	127.934	FALSE
dhrs13l1	cyp2aa3	168.045	0.812725	8.59229	4.15657	1.06363	127.472	FALSE	7.77957	-4.43572	-3.09294	126.408	FALSE
GeneID.100330797	cbr1l	1.09552	0.504225	2.20237	6.41271	1.0101	126.518	FALSE	1.69815	4.21034	-5.40261	125.508	FALSE
aoc2	lgals3bpb	2.5116	0.540303	2.43645	2.44255	1.30711	125.954	FALSE	1.89614	0.00610007	-1.13544	124.647	FALSE
pigm	GeneID.103910027	0.62898	0.803779	1.05002	2.31469	1.49481	123.694	FALSE	0.246244	1.26467	-0.819879	122.199	FALSE
aifm2	nfe2l2b	2.04567	7.87117	0.875328	82.5251	1.91725	123.437	FALSE	-6.99584	81.6498	-80.6078	121.519	FALSE
pigm	aifm4	0.420413	0.841755	0.881153	2.18992	1.02477	123.027	FALSE	0.0393974	1.30877	-1.16515	122.002	FALSE
pigm	wasf1	0.845245	3970.68	0.251694	79.637	12.1289	122.673	FALSE	-3970.43	79.3853	-67.5081	110.544	FALSE
cdkn1ba	GeneID.100007608	0.535294	1.01375	1.31678	9035.52	154.757	118.594	FALSE	0.303028	9034.21	-8880.77	-36.1627	FALSE
pa2g4a	g6pca.2	1.13046	0.906801	0.876113	25.1868	2.47836	116.204	FALSE	-0.0306876	24.3107	-22.7084	113.726	FALSE
cxcl12b	defbl1	1.50792	0.766764	5.11416	698.17	1614.88	116.183	FALSE	4.34739	693.056	916.713	-1498.7	FALSE
angptl7	arrdc3b	0.533121	814.903	0.955045	5.90157	3.08538	114.925	FALSE	-813.948	4.94653	-2.81619	111.84	FALSE
rtn3	tm9sf3	Inf	0.700938	0.432265	125.312	237.848	112.919	FALSE	-0.268673	124.88	112.536	-124.929	FALSE
zgc.153031	dusp1	0.469476	0.884764	2.28948	41.5218	6.23802	111.808	FALSE	1.40472	39.2324	-35.2838	105.57	FALSE
pygl	apobb.2	0.852451	8836.8	0.172095	19.3489	1.61392	111.787	FALSE	-8836.63	19.1768	-17.735	110.173	FALSE
GeneID.103910027	slc30a1b	0.619934	2319.14	49.6456	7.73481	1.8883	110.852	FALSE	-2269.49	-41.9108	-5.84651	108.964	FALSE
ccn2b	ptgdsb.2	1.65553	2.01268	0.991873	77606.3	1.50043	109.826	FALSE	-1.0208	77605.3	-77604.8	108.325	FALSE
ostn	GeneID.108180802	1.32519	0.486547	3.11044	17.1588	6.7497	109.579	FALSE	2.62389	14.0484	-10.4091	102.829	FALSE
cyp46a1.3	fabp11b	0.907464	8.59436	0.429567	4.23138	1025.79	108.674	FALSE	-8.16479	3.80181	1021.56	-917.121	FALSE
cbr1l	slco1d1	0.57325	0.536341	473.334	35.1884	1.8006	105.019	FALSE	472.798	-438.146	-33.3878	103.219	FALSE
slco1d1	tcea2	4.19424	0.294832	0.638923	161601	2.60905	104.426	FALSE	0.344091	161600	-161598	101.817	FALSE
six1a	notum1b	3.7415	0.71934	0.405675	2456.11	1.18214	102.145	FALSE	-0.313664	2455.71	-2454.93	100.963	FALSE
tcea2	tpmt.2	0.266043	0.345194	0.977334	6.75132	1.3774	102.077	FALSE	0.63214	5.77399	-5.37392	100.699	FALSE
krt94	TSTD1	0.813768	3.7017	10.8638	5.93839	1.28403	101.33	FALSE	7.16207	-4.92538	-4.65435	100.045	FALSE
arrdc3b	sema6d	2.90543	1.31658	0.81283	3.42115	2.23266	100.533	FALSE	-0.503751	2.60832	-1.18849	98.3004	FALSE
gstp1	nfkbiaa	1.31597e+06	1.07961	0.637765	257.117	1628.68	99.721	FALSE	-0.441845	256.479	1371.56	-1528.96	FALSE
pygl	GeneID.108190590	0.269533	45.3521	3.0998	48.3506	1.52403	98.2649	FALSE	-42.2523	45.2508	-46.8266	96.7409	FALSE
cckb	aifm2	0.849391	0.754076	3.52878	1.2521	50264	97.422	FALSE	2.7747	-2.27668	50262.8	-50166.6	FALSE
arrdc2	wasf1	Inf	0.673761	0.799664	41.2993	1.06845	95.9758	FALSE	0.125903	40.4996	-40.2309	94.9074	FALSE
si.ch211.202h22.7	duox	6.28577	0.712854	7.10778	15603.3	13.1519	94.2114	FALSE	6.39492	15596.2	-15590.2	81.0596	FALSE
ccn1	inka1a	5174.92	291.1	0.464133	1.97504	1.37047	93.9141	FALSE	-290.636	1.5109	-0.604563	92.5436	FALSE
tpmt.1	inka1a	Inf	1.28017	0.723169	1.1764	1.1114	91.1824	FALSE	-0.557006	0.453235	-0.0650075	90.071	FALSE
foxf2a	GeneID.100007608	0.826881	0.574466	1.3204	1.18338	1.02056	91.1822	FALSE	0.745936	-0.137023	-0.162817	90.1617	FALSE
casp3b	GeneID.100333572	0.473868	0.984262	0.506369	5915.05	5.54761	90.8961	FALSE	-0.477892	5914.54	-5909.5	85.3485	FALSE
cebpd	si.ch211.81n22.1	0.967421	0.330487	18.4753	8.15752	1.6767	90.8728	FALSE	18.1448	-10.3177	-6.48082	89.1961	FALSE
atoh7	matn3b	1.21645	0.817485	0.752953	6.64818	1.78811	90.7455	FALSE	-0.0645321	5.89523	-4.86007	88.9574	FALSE
GeneID.108190590	gchfr	1.04699	0.480647	0.464128	3.75183	3.37599	90.1955	FALSE	-0.0165192	3.28771	-0.37584	86.8195	FALSE
ctss2.1	aoc2	1.10488	4.3187	0.327105	10.8217	2.84004	89.3632	FALSE	-3.9916	10.4946	-7.98162	86.5232	FALSE
ccnf	defbl1	0.694981	0.313825	1.97801	164.793	7.73558	86.1297	FALSE	1.66419	162.815	-157.057	78.3941	FALSE
defbl1	dusp1	2.04742	1.42286	0.439193	1.38335	125.686	84.6049	FALSE	-0.983669	0.94416	124.302	-41.0809	FALSE
notum1b	arrdc3b	1.79772	0.490374	0.658055	1.75579	1.06493	82.3164	FALSE	0.16768	1.09774	-0.690865	81.2515	FALSE
slc6a4a	hic1	0.235773	0.642754	12729.4	5.8661	1.64806	81.2372	FALSE	12728.8	-12723.6	-4.21804	79.5892	FALSE
elovl6l	slco1d1	1.26698	0.903377	1.21523	271.414	1.65052	81.0342	FALSE	0.311849	270.199	-269.763	79.3837	FALSE
apbb1ip	prdx1	1.09258	1.77267	0.277555	4.75991	1.26933	80.545	FALSE	-1.49512	4.48236	-3.49058	79.2757	FALSE
casp3b	nfr	761.877	0.614439	0.937628	1.00656	598.485	80.5271	FALSE	0.323189	0.0689292	597.478	-517.958	FALSE
elovl6l	pon1	20.8782	3.84754	0.914608	8.95065	2.09751	80.2985	FALSE	-2.93293	8.03604	-6.85314	78.201	FALSE
meox1	errfi1a	1.2303	2.16792	0.263862	65.1995	26.1575	80.1884	FALSE	-1.90406	64.9356	-39.042	54.0309	FALSE
mgst3b	stk19	1.54162	1.59542	0.155367	1.65268	1.38854	79.2394	FALSE	-1.44006	1.49731	-0.264138	77.8508	FALSE
gap43	nkd1	1.26184	0.464715	0.607542	1.20458	1.18398	78.3827	FALSE	0.142827	0.59704	-0.0206023	77.1987	FALSE
wu.fj05g07	col10a1a	0.279839	0.46893	113.611	4.12097	1.84012	78.1477	FALSE	113.142	-109.49	-2.28085	76.3075	FALSE
col10a1a	angptl2b	Inf	0.43879	2.74239	644.192	12.9757	77.8059	FALSE	2.3036	641.45	-631.217	64.8302	FALSE
casp3b	ccnf	3.60495	0.397542	4632.46	3.77744	1.75414	77.2996	FALSE	4632.07	-4628.69	-2.0233	75.5455	FALSE
zgc.153031	fgf7	1.14949	1.60741	0.556626	1.32474	134.399	76.923	FALSE	-1.05078	0.768113	133.074	-57.4762	FALSE
serpinh1b	GeneID.100002706	1.32188	1.03341	0.858997	1.30487	1.10252	76.8345	FALSE	-0.174411	0.44587	-0.202343	75.732	FALSE
prodhb	GeneID.100535396	0.265248	0.135337	14.9954	119.752	2.3628	76.2275	FALSE	14.8601	104.756	-117.389	73.8647	FALSE
abhd4	carmil2	0.476235	1.41854	30.0346	17.6846	4.21075	76.1989	FALSE	28.6161	-12.3501	-13.4738	71.9882	FALSE
aifm4	ntn5	0.433327	1.37623	2.34416	2.68164	1.37452	75.2926	FALSE	0.967924	0.337483	-1.30712	73.9181	FALSE
cxcl12b	cyp3a65	0.775654	0.507628	4.05438	2.72604	2.45363	74.7695	FALSE	3.54676	-1.32834	-0.272407	72.3159	FALSE
abcb6a	nfr	0.945186	1.50179	0.208745	3.8253	1.70303	74.3529	FALSE	-1.29305	3.61656	-2.12227	72.6498	FALSE
prodhb	GeneID.101882358	5.77469	0.245854	1.36189	3.05488	231.902	74.2165	FALSE	1.11604	1.69299	228.847	-157.685	FALSE
six1a	elovl6l	0.953732	0.436595	2.91125	1.44618	158.609	73.75	FALSE	2.47466	-1.46508	157.163	-84.8588	FALSE
notum1b	gap43	69.4383	5572.63	0.274542	4.06759	2.46439	73.5033	FALSE	-5572.36	3.79305	-1.6032	71.0389	FALSE
cyp3a65	duox	1.37821	0.764181	0.721488	3.5681	1.68258	73.4136	FALSE	-0.0426927	2.84661	-1.88552	71.731	FALSE
stk19	nkd1	0.44327	8.02075	3.4697	3.50993	3.18796	73.2175	FALSE	-4.55105	0.04023	-0.321975	70.0296	FALSE
aoc2	tll1	0.378549	13.331	1.06879	21.0275	1.12052	72.8063	FALSE	-12.2622	19.9587	-19.9069	71.6858	FALSE
cbr1l	meox1	0.685364	251.538	0.456173	1.16585	136.055	71.8751	FALSE	-251.082	0.709673	134.889	-64.1798	FALSE
gsr	arrdc3a	0.203337	0.499725	1.65418	1.31975	1.00744	71.4261	FALSE	1.15446	-0.334438	-0.312306	70.4187	FALSE
ndrg1b	si.dkey.27j5.5	0.850008	0.713031	0.816645	1.06716	287.741	71.3828	FALSE	0.103614	0.25051	286.674	-216.358	FALSE
ptgdsb.2	apobb.2	1.77864	0.43525	0.144749	35.8206	1.03805	70.8338	FALSE	-0.290501	35.6759	-34.7826	69.7957	FALSE
aifm2	tgm2l	0.125348	1.45685	0.792302	301.872	7.417	69.8229	FALSE	-0.664551	301.08	-294.455	62.4059	FALSE
pnp4a	GeneID.100330797	1.05589	0.0933181	1.66475	1.18797	71.5589	67.6241	FALSE	1.57144	-0.476788	70.371	-3.93481	FALSE
bicc1a	ndrg1b	1.0798	2.72948	0.424036	1.50521	1.07108	66.5843	FALSE	-2.30545	1.08118	-0.43413	65.5132	FALSE
foxg1d	tpmt.1	2.30362	0.381078	1.87962	1.31243	1.26317	66.5033	FALSE	1.49854	-0.567187	-0.0492648	65.2401	FALSE
GeneID.100330797	pnp4a	1.84287	0.358181	0.842104	34.5375	1.70796	66.3358	FALSE	0.483922	33.6954	-32.8295	64.6279	FALSE
tcea2	apbb1ip	0.961299	0.383993	0.418783	827.628	2.4603	66.2095	FALSE	0.0347899	827.209	-825.167	63.7492	FALSE
si.dkey.242g16.2	gadd45ba	Inf	96.0165	0.679643	258	7.99618	64.6997	FALSE	-95.3368	257.321	-250.004	56.7035	FALSE
foxf2a	si.dkeyp.51b9.3	0.439996	0.646319	1.16863	71.5851	8.35485	64.1119	FALSE	0.522309	70.4165	-63.2303	55.7571	FALSE
six1a	ccn1	0.776095	1.05348	4.58295	288.801	1.22088	63.4822	FALSE	3.52947	284.218	-287.58	62.2613	FALSE
fgf7	tpmt.2	1.17465	0.550662	0.728487	2.27556	1.0023	63.2326	FALSE	0.177824	1.54707	-1.27325	62.2303	FALSE
ugt1b5	cry1a	0.765384	184.477	0.987095	7.31477	1.14725	63.0246	FALSE	-183.49	6.32767	-6.16752	61.8773	FALSE
lgals3bpb	ccn2b	1.07746	0.762865	1.89218	2.2703	1.15148	60.9861	FALSE	1.12931	0.378125	-1.11882	59.8347	FALSE
cxcr4a	aoc2	5.24048	0.49036	0.467508	1.83534	1.22772	60.5915	FALSE	-0.0228512	1.36783	-0.607622	59.3638	FALSE
apobb.2	elovl6l	2.41905	1.86652	0.558706	2.06139	278.563	60.4628	FALSE	-1.30782	1.50268	276.502	-218.1	FALSE
cacna2d4a	slco1d1	0.305078	0.963821	2.16993	10.2004	1546.66	59.8741	FALSE	1.20611	8.03044	1536.46	-1486.79	FALSE
aoc2	atoh7	0.793339	3.84783	2.453	201.672	85.6508	58.4306	FALSE	-1.39483	199.219	-116.022	-27.2202	FALSE
twist3	GPR45	0.474558	12.0935	0.708175	6.85078	11172	58.3676	FALSE	-11.3854	6.1426	11165.1	-11113.6	FALSE
ncam3	si.dkey.27j5.5	1.39473	0.909505	1.40389	4.91479	1.57346	58.2374	FALSE	0.494388	3.5109	-3.34133	56.664	FALSE
cyp2aa3	sqstm1	0.674601	0.339552	3.44684	1.363	1.05672	58.2208	FALSE	3.10729	-2.08384	-0.306278	57.1641	FALSE
mgst3b	arrdc3b	0.616538	1.4649	16.1657	22.2092	1.75517	58.0769	FALSE	14.7008	6.04357	-20.4541	56.3217	FALSE
sec23b	gchfr	Inf	24.0183	0.226139	39.2543	1.21639	57.7861	FALSE	-23.7922	39.0281	-38.0379	56.5697	FALSE
gchfr	si.dkeyp.51b9.3	6.99611	0.156971	1.76925	15.0117	8.91233	57.582	FALSE	1.61228	13.2425	-6.09937	48.6697	FALSE
sec23b	ntn5	0.686324	0.319169	0.504333	34.4841	3.31353	57.3266	FALSE	0.185164	33.9798	-31.1705	54.013	FALSE
pigm	GeneID.100332446	756.007	1.03741	0.506994	1.92432e+06	29.6679	56.9407	FALSE	-0.530415	1.92432e+06	-1.92429e+06	27.2728	FALSE
angptl2b	GeneID.108182865	2.48046	2.15899	0.559089	75.8686	6.4165	56.8654	FALSE	-1.5999	75.3095	-69.4521	50.4489	FALSE
inka1a	elovl6l	4.65709	0.848486	26.7403	1.10289	1.09242	56.4069	FALSE	25.8918	-25.6374	-0.0104687	55.3145	FALSE
vhl	il6r	0.868807	0.544004	0.750957	8.71476	1.70351e+06	54.7534	FALSE	0.206953	7.96381	1.7035e+06	-1.70345e+06	FALSE
tcea2	si.ch211.229d2.5	1.54066	0.921159	0.597195	2.35112	1.20751	54.0321	FALSE	-0.323963	1.75392	-1.1436	52.8245	FALSE
hmox1a	notum1b	1.18927	1.70091	0.668569	2.9289	1.25144	53.4035	FALSE	-1.03234	2.26033	-1.67746	52.1521	FALSE
gsr	nfkbiaa	0.778804	0.897865	1.79286	4.60555	1135.4	53.1118	FALSE	0.894996	2.81269	1130.8	-1082.29	FALSE
tcf15	ctss2.1	Inf	2.06623	0.116986	1.37229	1.32751	52.8446	FALSE	-1.94925	1.2553	-0.044779	51.517	FALSE
plin6	and3	21.2434	0.66754	1.7105	13.1583	1.31441	52.7552	FALSE	1.04296	11.4478	-11.8439	51.4408	FALSE
pkhd1l1	prl	Inf	0.821279	0.251643	5.72404	1.31719	52.5639	FALSE	-0.569637	5.4724	-4.40685	51.2468	FALSE
pnp4a	foxq1a	1.6056	0.539017	2.60319	2.56428	2.22371	52.5398	FALSE	2.06418	-0.0389189	-0.340564	50.3161	FALSE
ndrg1b	ugt1b5	2.81703	0.758797	0.897094	2.70491	1.01458	51.9762	FALSE	0.138297	1.80781	-1.69033	50.9616	FALSE
abcb6a	cyp1a	0.700881	0.708836	2.528	1.24956	1.085	51.768	FALSE	1.81916	-1.27844	-0.164559	50.683	FALSE
ptgdsb.2	si.dkey.242g16.2	0.694007	0.727321	0.63525	330.817	1.42014	50.9518	FALSE	-0.0920715	330.181	-329.396	49.5317	FALSE
errfi1a	defbl1	22.1077	9.53796	0.255858	4359.55	79.3616	50.3009	FALSE	-9.2821	4359.29	-4280.19	-29.0607	FALSE
egln1a	nfkbiaa	0.185892	25.7419	0.3244	20.0831	9.31616	49.3778	FALSE	-25.4175	19.7587	-10.7669	40.0616	FALSE
col10a1a	ugt1b5	2.10209	1.15654	0.82202	11.2247	1.01777	49.3418	FALSE	-0.334515	10.4027	-10.2069	48.324	FALSE
gstp1	aifm2	2.6253	0.960525	0.678621	1.19756	1.12885	49.2672	FALSE	-0.281904	0.518935	-0.0687072	48.1383	FALSE
si.ch211.202h22.7	C1H7orf26	0.835962	1.51236	22.7814	20.3338	1.73206	49.1768	FALSE	21.2691	-2.44757	-18.6018	47.4448	FALSE
si.ch211.229d2.5	cebpd	0.557256	1.2695	2.20012	2.43192	1.19144	48.8635	FALSE	0.930624	0.231803	-1.24049	47.672	FALSE
gchfr	ptgdsb.2	0.533883	1.32207	1.53092	1.36711	1.00869	47.7145	FALSE	0.208853	-0.16381	-0.358419	46.7058	FALSE
mgst3b	igfbp7	0.4988	0.586133	2.02521	1.63976	1.28517	47.4624	FALSE	1.43907	-0.385449	-0.354586	46.1773	FALSE
krt94	angptl2b	7.79292	0.347339	0.38619	39.8754	15.6544	47.4114	FALSE	0.0388508	39.4893	-24.2211	31.757	FALSE
inka1a	fah	1.38219	8.81494	0.520136	139.029	3.42436	46.9411	FALSE	-8.2948	138.509	-135.605	43.5167	FALSE
fabp11b	foxf2a	0.319975	0.423063	1.63562	1.78064	1.56652	46.2456	FALSE	1.21255	0.145022	-0.214121	44.6791	FALSE
aoc2	aifm2	0.362124	0.825873	0.419122	97.3892	12.664	45.8108	FALSE	-0.406751	96.9701	-84.7252	33.1468	FALSE
GeneID.110366352	nfatc4	1.71983	0.29854	0.785435	2.88525	1.57536	45.2069	FALSE	0.486894	2.09982	-1.30989	43.6315	FALSE
GeneID.108182865	zgc.153031	0.411659	57.524	0.316204	37.8732	7.18919	44.9268	FALSE	-57.2078	37.557	-30.684	37.7376	FALSE
TSTD1	abhd4	0.722885	0.947786	2.53452	1.39369	1.15094	43.9542	FALSE	1.58673	-1.14083	-0.242746	42.8033	FALSE
arrdc3a	tcf15	3.26533	0.744302	0.211783	17.2258	1.35329	43.9521	FALSE	-0.53252	17.0141	-15.8725	42.5988	FALSE
prodhb	defbl1	Inf	0.149905	62223.5	2.65119	1.75122	43.9235	FALSE	62223.4	-62220.9	-0.899962	42.1723	FALSE
si.dkey.27j5.5	ugt1a1	4.37542	0.594165	1.94161	5.72551	2.03154	43.8416	FALSE	1.34745	3.7839	-3.69397	41.81	FALSE
bmp1a	GeneID.100002706	1.67487	0.924606	1.2346	2.49806	1285.15	43.3392	FALSE	0.309999	1.26346	1282.65	-1241.81	FALSE
gsr	GeneID.103909114	0.583345	0.697452	1.2774	1.39397	1.01031	42.8056	FALSE	0.579949	0.116568	-0.383657	41.7953	FALSE
slc30a1b	ctsl.1	0.538774	2.24402	0.341108	49.4612	78.2259	42.4969	FALSE	-1.90292	49.1201	28.7647	-35.729	FALSE
jun	wasf1	3.69011	4.12802	0.167871	11.0573	4.15741	42.3918	FALSE	-3.96015	10.8894	-6.89991	38.2344	FALSE
krt94	si.dkey.242g16.2	0.457196	1.9601	0.920729	3.55606	1.18342	42.1024	FALSE	-1.03937	2.63533	-2.37264	40.919	FALSE
lonrf1l	si.dkeyp.51b9.3	15.7199	0.669196	4.07828	6.03777	2.5926	41.9565	FALSE	3.40908	1.95949	-3.44517	39.3639	FALSE
grin2cb	cxcr4a	Inf	1.30425	0.217755	2.76344	2.21657	41.6822	FALSE	-1.0865	2.54568	-0.546871	39.4657	FALSE
cyb5a	arrdc3a	1.48993	0.0921053	2.79967	125.352	162.262	41.5683	FALSE	2.70757	122.553	36.9092	-120.693	FALSE
nkd1	raph1b	0.418143	2.43225	2.1883	3.23547	1.20464	41.4569	FALSE	-0.243953	1.04717	-2.03082	40.2523	FALSE
serpinh1b	pa2g4a	0.968751	29.9226	0.358775	51.8255	3.42245	41.2266	FALSE	-29.5638	51.4667	-48.403	37.8041	FALSE
foxg1d	pnp4a	1.83318	1.58077	0.59066	2.13955	1.65508	41.0599	FALSE	-0.990106	1.54889	-0.484471	39.4049	FALSE
ampd2a	errfi1a	8.58417	1.58142	0.898689	40.3465	1.23922	40.9385	FALSE	-0.68273	39.4478	-39.1073	39.6993	FALSE
slc6a4a	pygo2	1.6891	0.85939	2.08496	2.81602	1.03541	40.8703	FALSE	1.22557	0.731062	-1.78061	39.8349	FALSE
gadd45ba	ugt1a1	1.13627	1.14142	0.888415	292.561	2.02717	40.5912	FALSE	-0.253001	291.673	-290.534	38.5641	FALSE
ccn1	cyb5a	44.833	0.233419	0.182753	6.84432	1.81984	40.2784	FALSE	-0.0506654	6.66157	-5.02448	38.4586	FALSE
jun	krt94	0.310863	0.367015	2.33497	3.80666	49.1395	40.2075	FALSE	1.96796	1.47169	45.3328	-8.93198	FALSE
ptgdsb.2	plin6	0.764792	2.90738	1.43768	77.6744	265.501	40.1543	FALSE	-1.4697	76.2368	187.827	-225.347	FALSE
aifm2	tpmt.1	0.240628	0.501326	0.934046	5.003	2.02773	40.0846	FALSE	0.43272	4.06896	-2.97528	38.0569	FALSE
ptgdsb.2	ethe1	0.909659	54.9769	1.77999	11.2987	1.1288	39.2998	FALSE	-53.1969	9.51871	-10.1699	38.171	FALSE
GeneID.103909114	cysltr1	0.287366	0.264909	436.412	27.7582	2.52697	39.2241	FALSE	436.147	-408.653	-25.2312	36.6972	FALSE
arrdc3b	GeneID.108180802	0.885506	0.772647	0.705681	1.18142	64.2911	39.0243	FALSE	-0.066966	0.475741	63.1096	-25.2667	FALSE
gadd45ba	nkd1	1.73598	1.15188	0.610503	163.179	162.086	38.7568	FALSE	-0.541373	162.568	-1.0921	-123.33	FALSE
sult6b1	ccn1	0.796029	4.34547	0.313683	11.9772	2.83251	38.4563	FALSE	-4.03178	11.6635	-9.1447	35.6238	FALSE
ccnf	cdkn1ba	0.347675	0.714064	0.926445	1.44954	89.7539	38.3862	FALSE	0.212381	0.523094	88.3044	-51.3677	FALSE
GeneID.407643	cdc37	84.7064	3.52444	0.339879	20.468	2.11512	37.9854	FALSE	-3.18456	20.1282	-18.3529	35.8703	FALSE
sec23b	pygl	0.868576	0.319891	1.18519	2.24592	1.49018	37.7373	FALSE	0.865304	1.06072	-0.75574	36.2471	FALSE
C1H7orf26	bicc1a	1.15656	293.743	0.881346	49.7916	3.5752	37.7171	FALSE	-292.861	48.9102	-46.2164	34.1419	FALSE
pkhd1l1	tcea2	2.93347	0.650085	3.98126	45.9397	2.10291	37.3439	FALSE	3.33118	41.9584	-43.8368	35.241	FALSE
duox	hsd11b2	0.998306	0.807124	67.328	2.01858	1.65626	37.3155	FALSE	66.5209	-65.3094	-0.362325	35.6593	FALSE
aifm2	nfatc4	25.0063	0.428716	19.5098	202.907	89.8019	37.1459	FALSE	19.081	183.397	-113.105	-52.656	FALSE
abcb6a	cyp1c1	1.57929	1.00092	0.907946	1.90668	1.19419	37.0767	FALSE	-0.0929724	0.998734	-0.712493	35.8825	FALSE
slc1a4	GeneID.100535396	1.13245	72.1553	0.911136	3.3971	196570	36.4496	FALSE	-71.2441	2.48596	196566	-196533	FALSE
GeneID.110438378	GeneID.100008366	0.995503	1.66888	1.40376	6.16344	4.84787	36.2374	FALSE	-0.265121	4.75968	-1.31556	31.3895	FALSE
slc6a4a	GeneID.100536887	0.832781	0.839299	0.636165	22.8899	1.23296	35.9467	FALSE	-0.203134	22.2537	-21.6569	34.7138	FALSE
cyb5a	ampd2a	1.22857	51.9913	0.57882	1.03292	39.9144	35.8928	FALSE	-51.4125	0.454096	38.8815	-4.02159	FALSE
cxcr4a	vhl	Inf	0.39242	3.23669	4.47877	1.44329	35.7553	FALSE	2.84427	1.24207	-3.03548	34.312	FALSE
pa2g4a	vhl	0.913463	0.724799	9.42713	2.00721	1.93627	35.6144	FALSE	8.70233	-7.41992	-0.0709415	33.6781	FALSE
pigm	cxcl12b	0.832284	1.04293	10.2747	1.31903	1.08515	35.4919	FALSE	9.23181	-8.95571	-0.233879	34.4067	FALSE
krt94	cyp1a	0.273204	0.51096	0.528372	5.8363	121.39	35.4497	FALSE	0.0174122	5.30793	115.554	-85.9403	FALSE
pygo2	ethe1	0.92535	1.63486	1.27482	27.0486	2.44189	35.1763	FALSE	-0.360038	25.7738	-24.6067	32.7344	FALSE
wasf1	rspo3	7.2177	5.1035	0.505693	1.49768	1.43407	35.1258	FALSE	-4.59781	0.991991	-0.0636168	33.6917	FALSE
hsd11b2	ndrg1b	2587.04	0.967105	0.310418	13.0741	1.11714	35.035	FALSE	-0.656687	12.7636	-11.9569	33.9179	FALSE
GeneID.407643	cyp46a1.3	1.20694	0.488127	0.972872	2.00646	580.971	35.019	FALSE	0.484745	1.03359	578.965	-545.952	FALSE
raph1b	cxcl12b	52.0861	0.332216	15.7385	7.24289	1.89628	34.9818	FALSE	15.4063	-8.4956	-5.34661	33.0855	FALSE
tpmt.1	pigm	0.508376	2.36821	3.4815	2.67842	44.3899	34.8254	FALSE	1.11329	-0.803075	41.7115	-9.56451	FALSE
si.ch211.81n22.1	egln1a	0.0740524	43.3343	0.107538	2.63849	1.70694	34.7562	FALSE	-43.2268	2.53095	-0.931546	33.0493	FALSE
duox	aifm2	9.468	32.1426	0.984701	7.10838	2.15297	34.427	FALSE	-31.1579	6.12368	-4.95542	32.274	FALSE
ptgdsb.2	aifm2	0.527043	0.811113	1.93933	3.49041	1.06382	34.2621	FALSE	1.12822	1.55108	-2.42659	33.1983	FALSE
abcb6a	GeneID.100332446	0.74221	1.26469	4.92675	2.72576	1.94395	34.2172	FALSE	3.66207	-2.20099	-0.781812	32.2733	FALSE
nfkbiaa	TSTD1	Inf	21.2706	0.624141	8.88258	7.40404	34.2038	FALSE	-20.6465	8.25844	-1.47854	26.7998	FALSE
inka1a	cdkn1ba	0.463959	0.795406	0.38091	26.9975	1.98577	34.1734	FALSE	-0.414496	26.6166	-25.0117	32.1876	FALSE
krt94	sqstm1	0.945309	0.786023	0.904114	2.31819	1.22748	34.105	FALSE	0.118091	1.41408	-1.09071	32.8775	FALSE
foxg1d	nfkbiaa	1.53426	1.56089	0.530361	6.72893	1.10975	33.6907	FALSE	-1.03053	6.19857	-5.61918	32.5809	FALSE
GeneID.407643	mgst3b	36.7833	2.11212	0.691019	15800.2	2.40956	33.4951	FALSE	-1.4211	15799.5	-15797.8	31.0855	FALSE
gchfr	pon1	Inf	0.979118	0.257585	1.12489	52.8092	33.4272	FALSE	-0.721533	0.867303	51.6843	-19.382	FALSE
si.dkeyp.51b9.3	ssbp2	Inf	0.283892	0.564944	5.44913	1.38586	33.1385	FALSE	0.281052	4.88419	-4.06327	31.7527	FALSE
si.ch211.81n22.1	mgst3b	Inf	1.6012	0.739595	2.32992	1.23646	33.0512	FALSE	-0.861601	1.59032	-1.09346	31.8147	FALSE
tiparp	ugt1a1	0.541143	0.7002	2.59866	1.13614	1.00727	33.027	FALSE	1.89846	-1.46252	-0.128869	32.0197	FALSE
GeneID.110438378	lim2.5	130.123	0.769704	7.05138	2.18509	1.37861	32.8727	FALSE	6.28168	-4.86629	-0.806481	31.4941	FALSE
mycbpap	GeneID.103909114	0.727255	2.51611	1.16899	1.23654	1.08222	32.712	FALSE	-1.34712	0.0675554	-0.154328	31.6298	FALSE
ndrg1b	dusp1	1.18171	0.722109	29.439	5.19762	1.77541	32.5491	FALSE	28.7169	-24.2414	-3.42221	30.7737	FALSE
GeneID.108190590	GeneID.108180802	0.63072	0.727838	6.9836	3.44117	2.22378	32.4086	FALSE	6.25576	-3.54243	-1.21739	30.1848	FALSE
sqstm1	slco1d1	1.04576	0.527985	70.7129	19.7003	2.30551	32.112	FALSE	70.185	-51.0126	-17.3948	29.8065	FALSE
cebpd	duox	7.56684	0.665161	0.289389	1.81513	1.72041	32.0926	FALSE	-0.375772	1.52574	-0.0947168	30.3722	FALSE
jun	foxq1a	0.756035	1.08134	2.04786	1.26673	130.916	32.0715	FALSE	0.966521	-0.781127	129.65	-98.8448	FALSE
GeneID.100333572	GeneID.110438378	Inf	0.376224	458.589	591.476	8.40516	31.9805	FALSE	458.212	132.887	-583.071	23.5753	FALSE
cckb	GeneID.108190590	3.50141	3.88727	0.208859	7.51362	801.188	31.9498	FALSE	-3.67841	7.30476	793.674	-769.238	FALSE
cyp46a1.3	casp3b	16.9886	0.639974	0.141385	19.6782	104.105	31.5267	FALSE	-0.498589	19.5368	84.4265	-72.578	FALSE
per2	carmil2	0.632115	1.67946	3.21398	1.48561	33.3756	31.5124	FALSE	1.53452	-1.72837	31.89	-1.86327	FALSE
GeneID.100535396	zgc.153031	Inf	0.480083	0.277086	7.66296	36.9283	31.1536	FALSE	-0.202997	7.38587	29.2653	-5.77473	FALSE
dhrs13l1	si.ch73.359m17.9	0.731994	1.18095	0.756333	1.0599	1.03858	30.8393	FALSE	-0.424612	0.303569	-0.0213231	29.8008	FALSE
f3a	GeneID.100008366	0.313728	24514	0.286448	16.7725	4.42068	30.7697	FALSE	-24513.7	16.4861	-12.3518	26.349	FALSE
cdc37	wfikkn1	1.12261	0.830747	1.77445	2.29527	1.51629	30.7565	FALSE	0.943706	0.520817	-0.778983	29.2402	FALSE
ndrg1b	msx2b	0.5557	0.419248	0.840358	2.28353	1.29549	30.6979	FALSE	0.42111	1.44317	-0.98804	29.4024	FALSE
cyp1c2	tgm2l	0.231843	0.35826	11556.3	572.29	129.917	30.65	FALSE	11555.9	-10984	-442.373	-99.2671	FALSE
stk19	mycbpap	1.30578	1.12194	0.239318	1.31251	1.29776	30.4436	FALSE	-0.882617	1.07319	-0.0147518	29.1458	FALSE
cxcl12b	ndrg1b	24.0784	0.589904	188.801	1.91992	55.2535	30.3527	FALSE	188.211	-186.881	53.3336	-24.9008	FALSE
aifm2	twist3	0.668608	1.42936	0.583827	3.50226	1.73103	30.3135	FALSE	-0.84553	2.91844	-1.77123	28.5824	FALSE
slc30a1b	si.dkey.27j5.5	0.242732	0.223881	0.42745	124.128	9.9234	30.2845	FALSE	0.203569	123.701	-114.205	20.3611	FALSE
arrdc3b	ctss2.1	Inf	0.788663	2.55337	1.31085	1.01456	30.0664	FALSE	1.76471	-1.24253	-0.296288	29.0519	FALSE
sqstm1	cebpd	0.420165	1.42808	1.86758	110.747	1.60487	29.7964	FALSE	0.439497	108.879	-109.142	28.1915	FALSE
ahrra	cxcr4a	0.616873	0.717722	133.881	1.86479	1.43819	29.5699	FALSE	133.163	-132.016	-0.426601	28.1317	FALSE
GeneID.108182865	ccnf	0.676183	0.720903	2.06688	2292.64	9.32535	29.5295	FALSE	1.34597	2290.57	-2283.31	20.2042	FALSE
tpmt.1	duox	0.602724	0.423837	0.166803	1.15315	2156.99	29.4393	FALSE	-0.257034	0.986345	2155.84	-2127.55	FALSE
GeneID.108180802	aifm2	4.11943	0.961208	0.711681	2.78918	1.45054	29.3504	FALSE	-0.249527	2.07749	-1.33864	27.8999	FALSE
cyp2aa3	im.7150988	1.18514	0.207192	6171.61	7.93577	2.42041	29.2779	FALSE	6171.41	-6163.68	-5.51536	26.8575	FALSE
ptgdsb.2	lrrc32	2.07776	1.46574	0.981552	46.5384	5.15295	29.0909	FALSE	-0.484187	45.5569	-41.3855	23.9379	FALSE
prdx1	GeneID.110438378	0.848863	31.7488	1.75564	1.98177	1.69944	28.9585	FALSE	-29.9931	0.226136	-0.282333	27.2591	FALSE
meox1	arrdc3b	0.779109	0.532134	0.496609	5.91025	3.17656	28.8974	FALSE	-0.035525	5.41364	-2.73369	25.7208	FALSE
angptl7	GeneID.108180802	1.74434	0.781571	163.666	4.65229	1.85096	28.8864	FALSE	162.885	-159.014	-2.80133	27.0354	FALSE
slc1a4	GeneID.108182865	0.326409	0.741725	0.341355	43.2347	2.72566	28.8664	FALSE	-0.400371	42.8933	-40.509	26.1408	FALSE
mgst3b	krt94	0.575156	0.38592	5.51258	21.5056	3.53989	28.7461	FALSE	5.12666	15.993	-17.9657	25.2062	FALSE
cyp3a65	im.7150988	2.77292	0.745393	1.05047	1.42339	1.19253	28.5687	FALSE	0.305076	0.372919	-0.23086	27.3762	FALSE
six1a	pon1	0.74367	1.92486	3.0359	1.31692	267.203	28.5367	FALSE	1.11104	-1.71898	265.886	-238.666	FALSE
slc1a4	hsd11b2	0.393697	0.703091	4.38502	8.9419	1.82083	28.4381	FALSE	3.68192	4.55689	-7.12107	26.6173	FALSE
cyp2aa3	gadd45ba	4.98609	1.21316	0.908344	9.0674	6.52189	28.3708	FALSE	-0.304816	8.15905	-2.54551	21.8489	FALSE
mgst3b	cyb5a	0.44964	1.68322	0.653748	1.1091	1.03484	28.348	FALSE	-1.02947	0.455354	-0.0742603	27.3131	FALSE
aifm2	rspo3	0.328992	0.674745	1.23944	1.07904	1.0082	28.2842	FALSE	0.564695	-0.160397	-0.070843	27.276	FALSE
cyp1c2	dnajc17	0.691859	0.387036	0.452067	2.61638	2.61298	28.1882	FALSE	0.0650316	2.16431	-0.00339663	25.5752	FALSE
pigm	GeneID.103909114	1.44658	0.510366	1.52722	3.62076	52.2538	28.0456	FALSE	1.01685	2.09354	48.6331	-24.2083	FALSE
tcea2	tiparp	1.59326	0.436287	3.61488	3.77713	42.7442	28.0427	FALSE	3.1786	0.162242	38.9671	-14.7015	FALSE
casp3b	abhd4	1.85603	0.689186	0.252752	455.751	1.96671	27.9081	FALSE	-0.436434	455.498	-453.784	25.9414	FALSE
aifm2	ndrg1b	0.56088	1.68609	0.61833	10.8151	1.03015	27.8244	FALSE	-1.06776	10.1968	-9.785	26.7943	FALSE
arrdc3b	ethe1	0.402668	0.199933	0.3909	611.333	4.63034	27.7277	FALSE	0.190967	610.942	-606.702	23.0974	FALSE
dusp1	arrdc3a	0.771168	1.31118	0.242277	12.1802	2.44451	27.7263	FALSE	-1.0689	11.9379	-9.73564	25.2818	FALSE
GeneID.108182865	ethe1	1.20876	0.707868	1.1814	22.9957	4.57372	27.5352	FALSE	0.473535	21.8143	-18.422	22.9615	FALSE
mgst3b	duox	0.658166	0.646963	0.616604	1.25825	1.148	27.4351	FALSE	-0.0303591	0.64165	-0.110256	26.2871	FALSE
matn3b	sema6d	0.793731	9.17626	1.98142	50.1657	1.17512	27.378	FALSE	-7.19484	48.1843	-48.9906	26.2029	FALSE
GeneID.101882358	hic1	0.54737	1.9344	0.397289	627.466	13.4938	27.2731	FALSE	-1.53711	627.069	-613.972	13.7793	FALSE
pigm	inka1a	0.978186	3.95258	3.21712	1.60613	1123.34	27.2055	FALSE	-0.735461	-1.61099	1121.74	-1096.14	FALSE
cyp1c1	GPR45	0.668683	2.25154	0.608804	11.9917	2.28749	27.0457	FALSE	-1.64274	11.3829	-9.70419	24.7582	FALSE
nfkbiaa	si.dkey.242g16.2	0.676585	1.19502	1.02776	1.09698	79.174	26.6728	FALSE	-0.167263	0.0692209	78.077	-52.5012	FALSE
twist3	si.dkeyp.51b9.3	1.7153	6.33913	0.681285	1.54009	72.1605	26.5389	FALSE	-5.65784	0.858805	70.6204	-45.6217	FALSE
aoc2	sec23b	3.96667	1.3257	0.297279	3.73521	46.4101	26.5068	FALSE	-1.02843	3.43793	42.6749	-19.9033	FALSE
nfatc4	pigm	0.816961	0.348888	0.689049	83.7859	1.60273	26.3995	FALSE	0.340161	83.0968	-82.1831	24.7968	FALSE
GPR45	atoh7	2.30286	0.681789	7.2124	2.61981	2.08768	26.3712	FALSE	6.53061	-4.59259	-0.53213	24.2835	FALSE
ampd2a	mamdc2b	Inf	5.00839	0.999046	1.09897	1376.39	26.2798	FALSE	-4.00934	0.0999209	1375.29	-1350.11	FALSE
GeneID.110438378	fabp11b	0.688065	1.38318	0.60764	2.72838	43.6289	25.8982	FALSE	-0.775543	2.12074	40.9005	-17.7307	FALSE
raph1b	cyp1c2	33366.2	1.62581	0.657485	6.08733	1.26207	25.8575	FALSE	-0.968326	5.42984	-4.82526	24.5954	FALSE
hsd11b2	casp3b	0.704083	1.23497	0.261749	1.77879	1.18353	25.841	FALSE	-0.973223	1.51704	-0.595253	24.6574	FALSE
cyp1c1	atoh7	2.96574	0.778565	1.42915	14.5952	391.983	25.8095	FALSE	0.650586	13.1661	377.388	-366.173	FALSE
arrdc3a	serpinh1b	0.739336	15.2773	1.01826	1.34963	26.3495	25.6563	FALSE	-14.259	0.331368	24.9999	-0.693169	FALSE
ugt1b5	dhrs13l1	103.178	0.764941	0.748996	1.3341	1.2656	25.6263	FALSE	-0.0159452	0.585101	-0.0684945	24.3607	FALSE
atoh7	ptgdsb.2	0.737672	0.830701	1.25752	4.64655	1.25379	25.5584	FALSE	0.426815	3.38903	-3.39275	24.3046	FALSE
vhl	sult6b1	1.59971	0.681942	1.60528	1.44576	1.06201	25.3406	FALSE	0.923342	-0.159525	-0.383748	24.2786	FALSE
hmox1a	cebpd	0.772889	0.987192	0.822583	4.64214	1.41213	25.2736	FALSE	-0.164609	3.81956	-3.23001	23.8615	FALSE
slc1a4	GeneID.100330797	0.496964	1.53126	2.48346	2.98375	233.604	25.1317	FALSE	0.952198	0.500292	230.621	-208.473	FALSE
elovl6l	wasf1	2.45193	0.605871	1.83541	27.6628	17.4763	25.0636	FALSE	1.22954	25.8274	-10.1865	7.5873	FALSE
foxf2a	GeneID.108190590	0.663191	1.18446	0.785644	38.2136	1.13737	25.0367	FALSE	-0.398818	37.4279	-37.0762	23.8993	FALSE
GeneID.100002706	si.dkey.242g16.2	1.77691	5.58517	0.668701	1.76427	1.19935	24.9931	FALSE	-4.91647	1.09557	-0.564914	23.7938	FALSE
ssbp2	ugt1b5	0.821961	1.66076	449.723	21.5311	2.53682	24.8493	FALSE	448.063	-428.192	-18.9943	22.3125	FALSE
prl	cckb	0.742815	0.603792	10.8297	4.5895	2.13312	24.8303	FALSE	10.226	-6.24025	-2.45638	22.6971	FALSE
GeneID.100330797	pygl	Inf	0.208453	88.6191	65.9326	3.04886	24.825	FALSE	88.4106	-22.6865	-62.8837	21.7762	FALSE
matn3b	GeneID.101885127	1.20522	0.581125	1.50073	543.396	1.16217	24.7724	FALSE	0.919603	541.895	-542.234	23.6102	FALSE
pigm	nkd1	1.11242	4.63272	0.384124	1.00528	27.5108	24.7131	FALSE	-4.24859	0.621154	26.5055	-2.79777	FALSE
grin2cb	gap43	0.57538	0.528389	0.941454	14.617	1.47572	24.6545	FALSE	0.413065	13.6756	-13.1413	23.1788	FALSE
mamdc2b	mansc1	0.788634	2.44529	0.888119	503.119	2.0786	24.5988	FALSE	-1.55717	502.231	-501.041	22.5202	FALSE
ndrg1b	pigm	0.314686	1.1051	1.01765	13117.6	669.256	24.5891	FALSE	-0.0874564	13116.6	-12448.3	-644.667	FALSE
si.dkey.242g16.2	fabp11b	0.424058	4.83945	5.77626	11.2322	264.576	24.492	FALSE	0.936817	5.45591	253.344	-240.084	FALSE
ccn1	cyp2aa3	Inf	2366.39	0.378002	14.1947	1.25613	24.4122	FALSE	-2366.01	13.8167	-12.9386	23.1561	FALSE
aifm2	cysltr1	0.509076	4.96588	5.14705	3.77674	2.01989	24.3245	FALSE	0.181164	-1.37031	-1.75685	22.3046	FALSE
mmp13a	cxcl12b	40.7362	1.732	0.964251	4.02015	2.14828	24.3228	FALSE	-0.767753	3.0559	-1.87187	22.1745	FALSE
jun	GeneID.101882358	9.86529	0.888744	2.46436	2.04091	2.01931	24.061	FALSE	1.57562	-0.423446	-0.021603	22.0416	FALSE
slc6a4a	errfi1a	0.320047	1.04492	0.550633	1.11679	53.5858	24.0417	FALSE	-0.494283	0.566159	52.469	-29.544	FALSE
nfr	bmp1a	2.36706	1.60062	0.456126	1.1058	264.843	23.9741	FALSE	-1.14449	0.649677	263.738	-240.869	FALSE
GeneID.100330797	nfatc4	Inf	3.75657	0.86401	7623.36	1.1041	23.9474	FALSE	-2.89256	7622.49	-7622.25	22.8433	FALSE
carmil2	si.dkey.27j5.5	2.94034	0.284683	0.34374	35.6152	1.052	23.8451	FALSE	0.0590578	35.2715	-34.5632	22.7931	FALSE
apbb1ip	duox	0.736623	0.606807	1.90541	9.04545	1.04943	23.7627	FALSE	1.29861	7.14004	-7.99603	22.7132	FALSE
slc6a4a	gchfr	0.393503	6.50013	0.427763	5.99713	1.73792	23.7133	FALSE	-6.07236	5.56936	-4.25921	21.9754	FALSE
foxg1d	cysltr1	0.487214	2.95974	40.2177	7.63368	118.513	23.6288	FALSE	37.258	-32.5841	110.879	-94.884	FALSE
si.dkey.242g16.2	hic1	0.565113	0.279167	2.91398	106.82	10.9756	23.582	FALSE	2.63481	103.906	-95.844	12.6064	FALSE
il6r	aoc2	1.64272	2.93131	0.43586	3.0537	1.83888	23.3393	FALSE	-2.49545	2.61784	-1.21482	21.5004	FALSE
wasf1	slco1d1	1.34932	1.16024	0.893332	1537.54	1.81379	23.2846	FALSE	-0.266903	1536.65	-1535.73	21.4708	FALSE
wasf1	ostn	1.0765	0.624069	2.30471	1.15376	1449.5	23.2546	FALSE	1.68064	-1.15095	1448.35	-1426.25	FALSE
GeneID.110366352	GeneID.101885127	29.9737	18.173	0.356412	7.56662	3.98722	23.1659	FALSE	-17.8166	7.21021	-3.5794	19.1787	FALSE
cacna2d4a	GeneID.101882358	8.47813	0.579906	12.4454	27.0091	17.3606	22.8715	FALSE	11.8655	14.5637	-9.64847	5.51083	FALSE
twist3	gap43	2.18944	0.525627	5.52681	44.3212	9.95261	22.7663	FALSE	5.00119	38.7944	-34.3686	12.8137	FALSE
apobb.2	bmp1a	0.973368	1.77199	0.468096	98.8007	463.007	22.5468	FALSE	-1.30389	98.3326	364.206	-440.46	FALSE
GeneID.108182865	GeneID.100332446	0.774732	1.66297	0.367013	2.4857	1.41065	22.2571	FALSE	-1.29596	2.11869	-1.07505	20.8465	FALSE
mycbpap	cysltr1	0.114816	8.75811	0.189934	62.1293	14.4361	22.1244	FALSE	-8.56818	61.9394	-47.6933	7.6883	FALSE
fabp11b	nfe2l2b	1.65642	0.587262	53.9643	1.28184	1.17843	22.1091	FALSE	53.3771	-52.6825	-0.103409	20.9307	FALSE
GPR45	nfe2l2b	0.763226	55.6449	0.548691	4.25949e+07	452.373	22.0974	FALSE	-55.0962	4.25949e+07	-4.25945e+07	-430.276	FALSE
TSTD1	pim2	2.78109	1.15745	0.287143	34.1193	5.19985	22.0955	FALSE	-0.870306	33.8322	-28.9195	16.8957	FALSE
tm9sf3	fgf7	35.9235	0.446236	0.220503	4.84577	1.87942	21.6472	FALSE	-0.225734	4.62526	-2.96634	19.7678	FALSE
ssbp2	msx2b	1.99334	0.655726	4.95573	2.93908	1029.56	21.5974	FALSE	4.30001	-2.01665	1026.62	-1007.96	FALSE
tll1	meox1	Inf	0.498261	5.94729	3.03531	2.69524	21.4885	FALSE	5.44902	-2.91197	-0.34007	18.7932	FALSE
si.dkey.242g16.2	msx2b	0.686107	1.2302	21.1694	16.5207	1.09954	21.485	FALSE	19.9392	-4.64872	-15.4212	20.3854	FALSE
aifm2	il6r	0.955484	2.8996	5.47166	1286.33	118472	21.4112	FALSE	2.57205	1280.86	117186	-118451	FALSE
grin2cb	GeneID.103910027	1.92227	0.196395	4.9229	5.80889	2.6403	21.3442	FALSE	4.72651	0.885989	-3.1686	18.7039	FALSE
ptgdsb.1	defbl1	128.391	13.8163	0.184522	8.69669	8.53777	21.2363	FALSE	-13.6318	8.51216	-0.158916	12.6986	FALSE
tm9sf3	msx2b	1.4583	0.758903	0.317251	16.8072	3.40709	21.2048	FALSE	-0.441652	16.49	-13.4002	17.7977	FALSE
GeneID.100002706	wasf1	60.9503	0.713885	1.50482	2.40708	1.84137	21.1881	FALSE	0.790938	0.90226	-0.565718	19.3467	FALSE
hsd11b2	cyp2aa3	0.526189	473.179	44.7773	122.096	1056.87	21.092	FALSE	-428.401	77.3188	934.771	-1035.78	FALSE
gap43	cry1a	0.495051	0.69714	1.7066	7.87528	23.9461	21.0446	FALSE	1.00946	6.16867	16.0709	-2.90155	FALSE
defbl1	GeneID.108190590	0.877742	1.68326	1.37314	4.58192	3.32959	20.9623	FALSE	-0.310117	3.20878	-1.25233	17.6327	FALSE
tcea2	abhd4	Inf	0.206452	0.511172	90.753	11.754	20.9589	FALSE	0.30472	90.2419	-78.999	9.20491	FALSE
pim2	duox	0.817888	4.09178	0.675151	136688	1309.72	20.9103	FALSE	-3.41663	136687	-135378	-1288.81	FALSE
cyp46a1.3	sqstm1	4.85073	0.583531	1.02783	2.50564	1.90351	20.8187	FALSE	0.4443	1.47781	-0.602132	18.9152	FALSE
si.ch73.359m17.9	osr1	0.718952	1.19917	2.02185	3.18033	1.06472	20.7984	FALSE	0.822685	1.15848	-2.11561	19.7337	FALSE
foxq1a	gsr	0.840401	4.97698	2.36757	1.51374	1.31374	20.6948	FALSE	-2.60941	-0.853834	-0.200004	19.3811	FALSE
ctss2.1	msx2b	21.9428	1.94974	0.490431	2.0528	1.58234	20.6447	FALSE	-1.4593	1.56237	-0.470464	19.0624	FALSE
ethe1	krt94	0.445447	20.2528	1.04234	28.4014	2.19591	20.5185	FALSE	-19.2105	27.3591	-26.2055	18.3226	FALSE
bicc1a	ahr2	0.505013	0.737671	0.604466	2.96393	1.96548	20.4573	FALSE	-0.133205	2.35946	-0.998441	18.4919	FALSE
sec23b	GeneID.110438378	1.41491	0.694843	1.35267	2.68435	1.23714	20.4341	FALSE	0.657828	1.33168	-1.44721	19.1969	FALSE
ntn5	fah	0.744863	5.0847	22.1909	546.272	1.76344	20.3442	FALSE	17.1062	524.081	-544.508	18.5808	FALSE
ntn5	f3a	0.404017	0.463882	0.35642	7.2616	3.34542	20.3323	FALSE	-0.107462	6.90518	-3.91618	16.9869	FALSE
GeneID.100330797	C1H7orf26	0.273123	0.696466	2.67008	2.69751	1.03804	20.3316	FALSE	1.97362	0.0274216	-1.65946	19.2935	FALSE
lrrc32	cacna2d4a	0.358468	0.532258	0.435254	1.37877	1.08901	20.2704	FALSE	-0.0970035	0.943513	-0.28976	19.1814	FALSE
C1H7orf26	tpmt.1	0.478967	2.38968	1.81162	18.7832	5.59686	20.2693	FALSE	-0.578062	16.9716	-13.1863	14.6725	FALSE
gchfr	duox	2.1225	0.710366	1.22455	1.17996	168.75	20.2266	FALSE	0.514181	-0.0445889	167.57	-148.523	FALSE
ahrra	atoh7	0.594611	1.30024	1.3144	1.11806	3382.2	20.1817	FALSE	0.0141547	-0.196338	3381.08	-3362.02	FALSE
crygm2d10	bicc1a	0.292542	0.550832	1.09862	3.50144	1.0475	20.1434	FALSE	0.547791	2.40282	-2.45394	19.0959	FALSE
si.ch211.229d2.5	prl	0.529824	1.24705	0.188405	2.60463	2.52314	19.994	FALSE	-1.05865	2.41623	-0.0814865	17.4709	FALSE
gadd45ba	plin6	0.878894	0.690385	2.69196	14.0211	488.254	19.836	FALSE	2.00157	11.3291	474.233	-468.418	FALSE
cxcr4a	GeneID.103910027	0.528708	18.8411	1.08125	1.35945	1.27709	19.8318	FALSE	-17.7599	0.2782	-0.0823625	18.5547	FALSE
prodhb	ostn	Inf	0.263483	0.736881	8.63077	40.2925	19.8269	FALSE	0.473398	7.89389	31.6617	-20.4656	FALSE
msx2b	bicc1a	0.299254	30.2236	2.82219	10.7845	22.4276	19.8077	FALSE	-27.4014	7.96226	11.6432	-2.61987	FALSE
per2	cbr1l	0.852551	2.35477	0.643314	8.69317	16180.1	19.7907	FALSE	-1.71146	8.04985	16171.4	-16160.4	FALSE
cebpd	arrdc3b	1.12462	0.522043	1.59641	2.23191	1.53455	19.7539	FALSE	1.07437	0.635494	-0.697352	18.2194	FALSE
slc6a4a	angptl2b	1.8786	0.240881	0.458771	499.779	1.59809	19.6973	FALSE	0.21789	499.32	-498.181	18.0992	FALSE
GeneID.407643	lrrc32	Inf	23.6971	0.336133	134.924	11.7764	19.6444	FALSE	-23.361	134.588	-123.147	7.86804	FALSE
GeneID.100007608	tpmt.2	0.412273	0.475486	0.707806	2.02174	1.21042	19.5936	FALSE	0.232319	1.31393	-0.811311	18.3831	FALSE
mamdc2b	slco1d1	0.397914	1.89339	0.632295	19.5778	1.05591	19.5574	FALSE	-1.26109	18.9455	-18.5219	18.5015	FALSE
si.ch211.202h22.7	GeneID.100330797	Inf	0.889553	0.995546	47.9395	1.49647	19.5482	FALSE	0.105992	46.9439	-46.443	18.0517	FALSE
gadd45ba	tpmt.1	0.364005	12.6724	1.48453	9.76176	1390.09	19.5308	FALSE	-11.1879	8.27723	1380.33	-1370.56	FALSE
cxcl12b	GeneID.100330797	2.13015	0.33984	0.417875	5.28754	5.19479	19.525	FALSE	0.0780352	4.86966	-0.0927439	14.3303	FALSE
ssbp2	tgm2l	0.488766	22.6348	749.848	1.60275	1.2422	19.4595	FALSE	727.213	-748.245	-0.360549	18.2173	FALSE
arrdc3b	GeneID.100007608	4.87199	72.3583	0.567132	2.09581	2.05102	19.3995	FALSE	-71.7911	1.52867	-0.0447881	17.3485	FALSE
dhrs13l1	cyp1c1	1.30077	1.17396	0.400694	3.33233	1.02233	19.3974	FALSE	-0.773268	2.93164	-2.31	18.375	FALSE
gchfr	si.ch211.202h22.7	0.780239	0.850172	0.639671	13219.6	1.61589	19.3864	FALSE	-0.210501	13219	-13218	17.7706	FALSE
duox	sqstm1	0.569302	1.71642	0.758984	1.1855	158.61	19.2653	FALSE	-0.957433	0.426511	157.424	-139.344	FALSE
notum1b	aifm2	1.60489	0.531793	0.483165	2.70087	1.89482	19.1263	FALSE	-0.0486281	2.21771	-0.806052	17.2315	FALSE
vhl	tpmt.1	0.930173	1.0396	0.849493	2.24104	1.99661	19.0038	FALSE	-0.190106	1.39154	-0.244427	17.0072	FALSE
duox	serpinh1b	1.67093	0.881631	0.373982	2.56319	2.11789	18.9266	FALSE	-0.507648	2.18921	-0.445301	16.8087	FALSE
sult6b1	mansc1	1.63625	3.63768	0.712182	2.09544	1.03217	18.8136	FALSE	-2.9255	1.38326	-1.06328	17.7814	FALSE
cyp2aa3	cyb5a	0.80234	0.390876	1.12657	4.29954	19.1936	18.7292	FALSE	0.735689	3.17297	14.8941	-0.464458	FALSE
errfi1a	fgf7	1.0056	1.16805	0.550181	1.67128	1032.7	18.4671	FALSE	-0.617872	1.1211	1031.03	-1014.23	FALSE
notum1b	cdc37	0.437059	0.660041	0.97799	2.17016	26.5362	18.459	FALSE	0.317949	1.19217	24.3661	-8.07725	FALSE
si.dkey.27j5.5	arrdc3a	0.778757	25.0871	0.588791	1.50646	1.03982	18.4347	FALSE	-24.4983	0.917672	-0.46664	17.3949	FALSE
cdc37	cant1b	0.485072	1.05662	2.79541	1.25814	1.17358	18.4329	FALSE	1.73878	-1.53726	-0.0845631	17.2593	FALSE
dusp1	cbr1l	1.06527	0.567852	1.29094	3.08427	1.28047	18.3632	FALSE	0.723084	1.79333	-1.8038	17.0827	FALSE
f3a	slco1d1	0.559359	3.52884	1.5729	1.36825	23.0683	18.3307	FALSE	-1.95594	-0.204646	21.7	-4.73753	FALSE
atoh7	GeneID.100535396	1.0853	2.08423	0.985079	2195.96	1.06861	18.3082	FALSE	-1.09915	2194.97	-2194.89	17.2396	FALSE
dnajc17	cdkn1ba	0.649831	0.557017	0.589245	14.8235	1.27382	18.2671	FALSE	0.032228	14.2342	-13.5496	16.9933	FALSE
si.ch211.229d2.5	GeneID.103910027	2.04475	0.369011	0.954144	1.85995	1.80825	18.231	FALSE	0.585133	0.905806	-0.0516981	16.4227	FALSE
sema6d	abcb6a	0.507541	1.58644	1.32201	1.49438	1.0636	18.2031	FALSE	-0.264437	0.172379	-0.430789	17.1395	FALSE
pon1	arrdc2	0.291796	2.61911	3.75012	2.75491	2.51636	18.02	FALSE	1.13101	-0.995209	-0.238552	15.5036	FALSE
im.7150988	GeneID.100007608	0.854021	17.4599	21.7464	2.58289	1.75572	17.9631	FALSE	4.28658	-19.1636	-0.827167	16.2073	FALSE
ntn5	raph1b	0.818247	0.369634	1.84671	258.269	163.975	17.9503	FALSE	1.47707	256.422	-94.2933	-146.025	FALSE
sema6d	abhd4	4.86816	0.462564	0.917357	1.59569	31.2431	17.9393	FALSE	0.454794	0.678335	29.6475	-13.3039	FALSE
cckb	arrdc3a	0.569538	0.621404	75.87	1.39366	33.8084	17.7862	FALSE	75.2485	-74.4763	32.4148	-16.0222	FALSE
cyp3a65	foxq1a	0.382305	1.0257	0.629744	2.66472	2.00085	17.6929	FALSE	-0.39596	2.03498	-0.663868	15.6921	FALSE
grin2cb	pygo2	Inf	0.77382	48.1071	6.41838	2.13564	17.6181	FALSE	47.3333	-41.6888	-4.28274	15.4825	FALSE
cysltr1	sqstm1	0.336609	2.86714	8.43654	6.20753	229.218	17.492	FALSE	5.5694	-2.22901	223.01	-211.726	FALSE
col10a1a	lrrc32	0.915505	7.31079	3.09105	18.6422	4.28085	17.3357	FALSE	-4.21973	15.5511	-14.3613	13.0549	FALSE
rtn3	mgst3b	0.489868	223.795	71.3775	2725.6	6.93454	17.3349	FALSE	-152.418	2654.22	-2718.67	10.4003	FALSE
g6pca.2	ndrg1b	36332	7.65666	0.553857	516.437	1.44266	17.3179	FALSE	-7.1028	515.884	-514.995	15.8753	FALSE
wu.fj05g07	crygm2d10	6.19203	0.447172	74.4979	35.1153	15.0675	17.167	FALSE	74.0507	-39.3826	-20.0478	2.09951	FALSE
ugt1a1	ccdc80	2.45204	0.508356	2.43561	1.39616	1.17996	17.1451	FALSE	1.92726	-1.03945	-0.216201	15.9651	FALSE
mansc1	dhrs13l1	0.747245	2.46997	1.02916	3.42594	1.58164	17.0851	FALSE	-1.44081	2.39678	-1.84431	15.5034	FALSE
hmox1a	hsd11b2	34.0202	0.728916	2.23772	53.6825	5.25547	17.0401	FALSE	1.5088	51.4448	-48.427	11.7847	FALSE
GeneID.407643	cysltr1	0.151711	0.560332	1.3179	1.33636	1.13512	17.0057	FALSE	0.757568	0.0184651	-0.20124	15.8705	FALSE
igfbp7	slc6a4a	0.622999	116.81	1.94644	2.46663	1.92824	16.9778	FALSE	-114.864	0.520186	-0.538385	15.0496	FALSE
ugt1a1	rspo3	0.675544	0.401149	102.719	1.46164	1.14512	16.8859	FALSE	102.318	-101.257	-0.316524	15.7408	FALSE
wu.fj05g07	vhl	6.15474	0.814312	0.847062	1.95746	455.758	16.8439	FALSE	0.0327502	1.1104	453.8	-438.914	FALSE
si.dkeyp.51b9.3	GeneID.407643	7.49663	26.757	0.84997	1.55601	1.37727	16.58	FALSE	-25.907	0.706037	-0.178739	15.2027	FALSE
cyp2aa3	fah	1.04782	0.768916	0.535684	1.7429	1.54546	16.5741	FALSE	-0.233232	1.20722	-0.197444	15.0286	FALSE
pigm	abhd4	3.22265	0.110384	466.417	220.919	8.83241	16.5672	FALSE	466.307	-245.498	-212.087	7.73479	FALSE
sema6d	tcea2	26.3698	0.720889	0.61821	9.92725	24.0267	16.4863	FALSE	-0.102679	9.30904	14.0995	-7.54043	FALSE
gstp1	pa2g4a	19.1518	0.683072	0.226055	39752.4	27.2042	16.4833	FALSE	-0.457017	39752.2	-39725.2	-10.7209	FALSE
prodhb	gsr	17.2936	37.5519	0.530205	14.9827	373.966	16.4677	FALSE	-37.0217	14.4525	358.984	-357.499	FALSE
arrdc3a	cdkn1ba	45.2977	0.4918	0.515377	6.7763	50.2658	16.4224	FALSE	0.0235764	6.26092	43.4895	-33.8434	FALSE
abcb6a	sult6b1	0.885706	1.4533	1.11638	1.71288	1.15195	16.3328	FALSE	-0.33692	0.596493	-0.560923	15.1809	FALSE
lgals3bpb	arrdc2	1.15267	0.18875	0.671455	2.29848	1.05449	16.2825	FALSE	0.482704	1.62703	-1.244	15.228	FALSE
defbl1	GeneID.101882358	0.829152	5.93286	1.19412	1074.57	81.8265	16.2784	FALSE	-4.73874	1073.38	-992.744	-65.5481	FALSE
krt94	si.dkeyp.51b9.3	0.478447	468.085	1.39719	3.33948	2.00759	16.2733	FALSE	-466.688	1.94229	-1.33189	14.2657	FALSE
lgals3bpb	cacna2d4a	1.3738	13.2122	0.491899	1.85227	1650.85	16.2514	FALSE	-12.7203	1.36037	1649	-1634.6	FALSE
slco1d1	inka1a	1.51312	0.985151	0.784261	1.55506	1.04592	16.2426	FALSE	-0.200889	0.770799	-0.509142	15.1967	FALSE
arrdc3b	casp3b	19.0227	0.515609	0.406913	1.20713	6.74103e+06	16.23	FALSE	-0.108696	0.800218	6.74103e+06	-6.74101e+06	FALSE
foxg1d	meox1	1.02089	0.411838	1.34016	1.52293	19.6608	16.1846	FALSE	0.928319	0.182772	18.1379	-3.47616	FALSE
ccnf	ntn5	0.745451	4.8914	1.02687	110.049	3.30824	16.1634	FALSE	-3.86453	109.022	-106.741	12.8551	FALSE
duox	GPR45	0.252832	0.999961	5.02794	32.8568	2.97241	16.0693	FALSE	4.02798	27.8289	-29.8844	13.0969	FALSE
dusp1	fabp11b	0.690337	1.35868	0.939118	2.93989	1.74673	16.0413	FALSE	-0.419563	2.00077	-1.19315	14.2946	FALSE
ampd2a	ethe1	0.835972	2.16818	0.335035	7.66605	117.949	16.0257	FALSE	-1.83315	7.33102	110.283	-101.923	FALSE
gstp1	egln1a	1.70841	0.564659	0.847425	1.71242	1.53354	15.9742	FALSE	0.282766	0.864993	-0.178873	14.4407	FALSE
elovl6l	GeneID.100536887	0.959048	0.94781	1.17064	3.67037	1.48256	15.9561	FALSE	0.222835	2.49972	-2.18781	14.4736	FALSE
bicc1a	GeneID.103910027	0.391068	0.29649	1.42578	2.61986	2.45888	15.8953	FALSE	1.12929	1.19408	-0.160977	13.4365	FALSE
il6r	wasf1	0.718195	1.11512	46.4861	2.82582	1.18019	15.8941	FALSE	45.3709	-43.6602	-1.64563	14.7139	FALSE
slc6a4a	GeneID.100330797	0.982776	0.673694	0.269581	11.0745	213.07	15.8496	FALSE	-0.404113	10.8049	201.995	-197.22	FALSE
msx2b	GeneID.108182865	1.84694	0.587763	1.83757	1.76388	1.20006	15.8292	FALSE	1.24981	-0.0736983	-0.563819	14.6292	FALSE
wasf1	cacna2d4a	0.732323	0.993268	0.962227	1.21736	633.342	15.8285	FALSE	-0.0310408	0.255134	632.125	-617.514	FALSE
si.ch211.81n22.1	GeneID.100333572	0.772158	1.08424	1.56449	72.9679	4.59402	15.7925	FALSE	0.480246	71.4034	-68.3739	11.1985	FALSE
abcb6a	egln1a	0.138044	209.757	0.328716	1.26819e+06	167.697	15.7773	FALSE	-209.429	1.26819e+06	-1.26802e+06	-151.919	FALSE
stk19	mgst3b	0.745499	5.92707	0.554323	2.92427	1.01166	15.7209	FALSE	-5.37274	2.36995	-1.91262	14.7092	FALSE
aifm2	GeneID.101885127	0.562499	0.845559	2.12708	3.92802	1.03804	15.7018	FALSE	1.28152	1.80094	-2.88999	14.6638	FALSE
tm9sf3	GeneID.108180802	0.715848	0.802759	0.128368	4.36157	203810	15.6164	FALSE	-0.674391	4.2332	203806	-203795	FALSE
nfe2l2b	slco1d1	0.987376	1.1266	1.2193	2.53632	1.25958	15.5542	FALSE	0.0927073	1.31702	-1.27674	14.2946	FALSE
gap43	abhd4	7.78799	0.479247	7.78492	22.4953	7.0603	15.5074	FALSE	7.30568	14.7104	-15.435	8.44713	FALSE
ampd2a	si.ch211.202h22.7	0.722511	0.900603	1.5098	10.8024	1.20977	15.4677	FALSE	0.609195	9.29261	-9.59264	14.258	FALSE
prdx1	rspo3	0.398436	35.2254	2.04682	1.50064	1.27804	15.4601	FALSE	-33.1785	-0.546182	-0.2226	14.182	FALSE
abhd4	msx2b	1.06268	0.197612	0.752386	437.29	1.99314	15.4123	FALSE	0.554775	436.538	-435.297	13.4191	FALSE
dnajc17	stk19	0.961524	1.77307	0.784096	286662	38590.3	15.4075	FALSE	-0.988978	286661	-248071	-38574.9	FALSE
GeneID.108182865	f3a	0.364619	11.6877	11.6855	20.1003	13.2985	15.3805	FALSE	-0.00220916	8.41483	-6.80182	2.08195	FALSE
cyp3a65	cdc37	2.45139	0.817249	1.37185	2.1072	1.86041	15.3563	FALSE	0.554598	0.735356	-0.246794	13.4959	FALSE
apobb.2	notum1b	0.752409	0.610118	0.819348	8.63478	18.8996	15.3328	FALSE	0.20923	7.81544	10.2648	-3.56683	FALSE
dnajc17	ndrg1b	1.92406	2.23102	0.464188	1.82458	1.53136	15.3144	FALSE	-1.76683	1.36039	-0.293213	13.783	FALSE
GeneID.101882358	slc1a4	20.7678	0.633791	0.191148	6.99055	179.888	15.253	FALSE	-0.442642	6.79941	172.897	-164.635	FALSE
wu.fj05g07	GeneID.108190590	1.95846	1.13714	0.32945	4.60112	1.45861	15.2419	FALSE	-0.807689	4.27167	-3.14251	13.7833	FALSE
angptl2b	cysltr1	1356.35	0.533239	1.6643	4.99591	1.64677	15.2004	FALSE	1.13106	3.33161	-3.34914	13.5537	FALSE
ethe1	gchfr	2.79815	0.927492	3.77329	172355	26801.3	15.1743	FALSE	2.8458	172352	-145554	-26786.1	FALSE
tm9sf3	igfbp7	75.3234	0.45608	0.0887224	2.447	62.8799	15.1657	FALSE	-0.367358	2.35828	60.4329	-47.7143	FALSE
pnp4a	gadd45ba	0.700666	1.41577	0.95352	1.52807	1.3104	15.1515	FALSE	-0.462251	0.574554	-0.21767	13.8411	FALSE
cacna2d4a	wasf1	1.12188	0.630459	0.902778	3.85182	15.3859	15.1493	FALSE	0.272319	2.94905	11.5341	-0.236621	FALSE
ntn5	cyp46a1.3	3.75861	4.24735	0.648879	1.10463	1.03991	15.0673	FALSE	-3.59847	0.455756	-0.0647261	14.0274	FALSE
tpmt.1	abcb6a	1.12837	0.63741	1.8609	2.36051	1.0565	14.9955	FALSE	1.22349	0.499611	-1.30401	13.939	FALSE
GeneID.100332446	cckb	2.16927	0.458613	0.452404	38.1084	123.303	14.9543	FALSE	-0.00620855	37.656	85.195	-108.349	FALSE
apobb.2	ahr2	3.35334	0.669081	0.749957	323.832	4.42229	14.8962	FALSE	0.0808761	323.082	-319.409	10.4739	FALSE
elovl6l	carmil2	0.304819	1.46249	117.664	2.2634	1.53669	14.7882	FALSE	116.201	-115.4	-0.726711	13.2515	FALSE
jun	stk19	5.21704	1.73675	0.147182	4.12761	1157.76	14.6912	FALSE	-1.58957	3.98043	1153.63	-1143.07	FALSE
vhl	arrdc3b	14.7223	0.784315	22.8185	20.0324	18.2512	14.6867	FALSE	22.0342	-2.78608	-1.78117	-3.56453	FALSE
pigm	duox	1.76557	0.449491	0.86136	2.05162	664638	14.6244	FALSE	0.41187	1.19026	664636	-664623	FALSE
zgc.153031	im.7150988	0.563123	9088.19	0.412312	1.10122	66.5303	14.5847	FALSE	-9087.78	0.688913	65.4291	-51.9457	FALSE
cacna2d4a	pon1	0.152705	0.165565	1.53132	2.9438	76.5228	14.5103	FALSE	1.36575	1.41248	73.579	-62.0125	FALSE
aifm2	si.ch73.359m17.9	0.546547	0.673913	0.511191	1.15139	1.02778	14.4919	FALSE	-0.162722	0.640196	-0.123604	13.4642	FALSE
ndrg1b	TSTD1	0.335047	0.537593	0.583299	1.4636	1.24338	14.488	FALSE	0.0457056	0.880297	-0.220216	13.2447	FALSE
ostn	raph1b	1.06203	0.599439	5077.75	20.0337	1.72967	14.4754	FALSE	5077.15	-5057.72	-18.3041	12.7457	FALSE
ethe1	lrrc32	3.55467	0.602866	0.312292	3.97465	27.2544	14.4413	FALSE	-0.290574	3.66236	23.2797	-12.813	FALSE
lim2.5	cyp2aa3	6.64666	0.37522	6.42417	12132.9	2.0635	14.3815	FALSE	6.04895	12126.5	-12130.9	12.318	FALSE
angptl2b	gsr	4.33822	16.5061	0.428549	1.14417	270.557	14.164	FALSE	-16.0776	0.715617	269.413	-256.393	FALSE
sqstm1	GeneID.101882358	2.32285	0.260444	0.209251	2.04147	1.96567	14.1362	FALSE	-0.0511927	1.83222	-0.0757919	12.1705	FALSE
arrdc2	pon1	0.293521	0.746527	2.42031	2.50521	1.73502	14.0437	FALSE	1.67379	0.0848964	-0.770191	12.3087	FALSE
cbr1l	duox	4.99934	0.554005	1.45876	474.814	1.23908	13.821	FALSE	0.904752	473.356	-473.575	12.5819	FALSE
cbr1l	defbl1	0.319177	0.73174	0.549785	20.3484	13.0091	13.7785	FALSE	-0.181956	19.7987	-7.33937	0.769464	FALSE
GeneID.100330797	aifm4	0.490258	0.675448	1.01194	18.0848	1.49482	13.7493	FALSE	0.336489	17.0729	-16.59	12.2545	FALSE
aifm4	nfr	0.878519	1.52252	0.487059	4.676	4.39806	13.6937	FALSE	-1.03546	4.18894	-0.277934	9.29563	FALSE
inka1a	cbr1l	Inf	7.32428	0.581597	6879.09	18.029	13.5856	FALSE	-6.74268	6878.51	-6861.06	-4.44336	FALSE
dnajc17	GeneID.108180802	0.866367	9616.18	483.126	142.821	10.2236	13.5568	FALSE	-9133.06	-340.306	-132.597	3.33319	FALSE
apobb.2	mgst3b	6.50414	36.8521	0.396569	2.10406	252.326	13.3878	FALSE	-36.4555	1.70749	250.222	-238.938	FALSE
arrdc3a	nfr	0.685104	41.8762	0.458324	241.456	6.71511	13.3666	FALSE	-41.4179	240.998	-234.741	6.6515	FALSE
per2	TSTD1	0.742621	1.36677	0.897649	1.0364	25.2148	13.3207	FALSE	-0.46912	0.138752	24.1784	-11.8941	FALSE
sec23b	pkhd1l1	0.831653	1.61924	7.09484	8.03289	2.3062	13.2553	FALSE	5.4756	0.938049	-5.72669	10.9491	FALSE
cyp1c1	notum1b	0.776935	0.648957	289.729	15143.7	14.0288	13.2329	FALSE	289.08	14853.9	-15129.6	-0.795875	FALSE
nfe2l2a	GeneID.100330797	5.89728	0.175187	32.3815	4.04635	46.227	13.2224	FALSE	32.2063	-28.3352	42.1807	-33.0046	FALSE
GeneID.407643	gadd45ba	16.0546	1.44873	0.750834	1.43786	3862.92	13.1535	FALSE	-0.6979	0.68703	3861.48	-3849.77	FALSE
rbp2a	GeneID.100330797	0.442186	0.530841	2.20806	1.45723	16.3767	13.0908	FALSE	1.67722	-0.750829	14.9195	-3.28591	FALSE
GeneID.108190590	apbb1ip	0.725024	5.06997	1.04529	1.38253	1.04145	13.0581	FALSE	-4.02467	0.337235	-0.341082	12.0166	FALSE
gadd45ba	rbp2a	0.923309	1.66494	0.346909	42.9861	4.03193	13.0206	FALSE	-1.31803	42.6392	-38.9542	8.98871	FALSE
atoh7	GeneID.103909114	1.72558	0.793676	0.610387	5.36679	1.6427	12.964	FALSE	-0.183289	4.75641	-3.72409	11.3213	FALSE
slc1a4	tgm2l	20.6352	47.1844	0.811652	16.5658	12.557	12.8425	FALSE	-46.3728	15.7542	-4.00881	0.285491	FALSE
defbl1	cdc37	0.677819	1.53786	0.623729	39.9837	1.36754	12.7954	FALSE	-0.914134	39.36	-38.6162	11.4278	FALSE
C1H7orf26	f3a	Inf	10.8996	0.432461	3.59574	3127.99	12.6585	FALSE	-10.4671	3.16328	3124.39	-3115.33	FALSE
osr1	nfr	2.25943	1.07485	0.6704	2.28598	29.0863	12.6582	FALSE	-0.404455	1.61558	26.8003	-16.4281	FALSE
cyp2aa3	cyp1a	0.693587	10.9361	2.82656	6.64197	4.67757	12.5656	FALSE	-8.10959	3.81541	-1.9644	7.88807	FALSE
si.dkey.242g16.2	si.dkey.27j5.5	1.24711	15.2356	0.484662	6.3591	107.183	12.5461	FALSE	-14.7509	5.87444	100.823	-94.6365	FALSE
ostn	ptgdsb.2	3.13733	0.394765	1.80842	1.92046	1.38772	12.4789	FALSE	1.41366	0.112039	-0.532742	11.0912	FALSE
ampd2a	gchfr	1.41816	0.629582	0.695357	3.17523	1.41553	12.4448	FALSE	0.0657747	2.47987	-1.7597	11.0293	FALSE
si.ch211.81n22.1	gstp1	0.393988	0.856137	46.8419	2.6937	22.7964	12.4083	FALSE	45.9857	-44.1482	20.1027	-10.388	FALSE
si.ch211.229d2.5	stk19	1.35815	0.677926	0.502362	2.77182	1.85762	12.3734	FALSE	-0.175563	2.26946	-0.914202	10.5157	FALSE
cebpd	si.dkey.242g16.2	1.16596	1.61287	0.461259	62.294	1.39237	12.3616	FALSE	-1.15161	61.8327	-60.9016	10.9692	FALSE
slc30a1b	ctss2.1	0.525822	0.812735	17.4072	11.3477	3.19311	12.3535	FALSE	16.5944	-6.05952	-8.15454	9.16038	FALSE
egln1a	apobb.2	0.358328	0.309847	0.476598	73.7601	27.4784	12.2911	FALSE	0.166751	73.2836	-46.2818	-15.1873	FALSE
nkd1	si.ch211.202h22.7	1.81389	0.399151	638.752	1.31664	88.1533	12.2479	FALSE	638.353	-637.435	86.8367	-75.9054	FALSE
pygl	aoc2	0.63639	0.591408	0.27834	1.29319	19.7484	12.1436	FALSE	-0.313068	1.01485	18.4552	-7.60482	FALSE
si.dkey.27j5.5	rspo3	3.1302	1.03458	0.739615	5.13585	1.04133	12.1391	FALSE	-0.294962	4.39623	-4.09451	11.0978	FALSE
ncam3	pigm	0.236217	137.066	1.92387	9.54179	1.80689	12.1109	FALSE	-135.142	7.61792	-7.73489	10.304	FALSE
TSTD1	im.7150988	0.886511	1.83052	0.627386	613.426	1.91952	12.0846	FALSE	-1.20313	612.799	-611.506	10.1651	FALSE
slc1a4	pa2g4a	0.393668	0.243218	0.737233	7.93858	17.67	12.0794	FALSE	0.494015	7.20135	9.73138	-5.59058	FALSE
GeneID.110366352	krt94	1.04127	0.993579	2.18015	6.08079	1.34862	12.0652	FALSE	1.18657	3.90064	-4.73217	10.7166	FALSE
six1a	si.dkey.27j5.5	0.986261	0.375454	56.0308	36.8121	2.86259	12.0568	FALSE	55.6553	-19.2187	-33.9495	9.19422	FALSE
pnp4a	pygo2	4.01674	2.51383	0.655246	1.98173	1.48886	12.0528	FALSE	-1.85859	1.32648	-0.492867	10.564	FALSE
GeneID.100002706	GeneID.100333572	13.9476	0.687588	1.20682	12.802	1.53918	11.9483	FALSE	0.519228	11.5952	-11.2628	10.4092	FALSE
pim2	GeneID.101882358	0.351493	1.60583	0.157778	621.164	1.95219	11.941	FALSE	-1.44806	621.006	-619.212	9.98878	FALSE
prdx1	arrdc3b	0.495291	2.00742	0.898285	7.61871	3.06895	11.8999	FALSE	-1.10913	6.72042	-4.54976	8.83098	FALSE
arrdc3b	errfi1a	1.49593	0.48434	0.800468	3.32289	2.27777	11.792	FALSE	0.316129	2.52243	-1.04512	9.51421	FALSE
cckb	tpmt.2	1.19226	2.70646	0.660793	12.6463	204.112	11.7869	FALSE	-2.04567	11.9855	191.466	-192.325	FALSE
GeneID.108180802	GeneID.108182865	0.452964	1.33918	2.16213	3.07269	2.7278	11.7233	FALSE	0.822958	0.910561	-0.344891	8.99553	FALSE
arrdc3a	cyp46a1.3	16.199	0.877047	1.24857	1.72002	1.38241	11.6896	FALSE	0.371522	0.471445	-0.337601	10.3072	FALSE
arrdc3a	angptl7	2.30262	0.812636	24.9076	1.07849	1.07138	11.6376	FALSE	24.095	-23.8292	-0.00710407	10.5662	FALSE
GeneID.101882358	ptgdsb.1	33.317	3.5647	0.143798	4.93172	3.09765	11.4631	FALSE	-3.4209	4.78792	-1.83407	8.36549	FALSE
tpmt.1	si.dkeyp.51b9.3	0.859808	0.491805	4.94245	6.96695	3.77172	11.4622	FALSE	4.45064	2.0245	-3.19523	7.69046	FALSE
GeneID.100536887	GeneID.100330797	1.17899	0.873983	0.180163	8.41901	91.692	11.4168	FALSE	-0.69382	8.23885	83.273	-80.2752	FALSE
six1a	si.dkeyp.51b9.3	0.47178	2.97055	0.74905	59.0628	1.08568	11.4017	FALSE	-2.2215	58.3137	-57.9771	10.316	FALSE
aifm4	matn3b	29.5856	0.692044	2.67632	205.659	123689	11.3965	FALSE	1.98428	202.983	123483	-123677	FALSE
cebpd	hsd11b2	0.64141	0.664599	1.76391	1.66883	1.11573	11.3698	FALSE	1.09931	-0.0950722	-0.553102	10.2541	FALSE
and3	twist3	0.848526	0.297176	1.4682	6.89323	1.35006	11.3386	FALSE	1.17103	5.42502	-5.54316	9.98854	FALSE
elovl6l	tpmt.2	1.16648	0.756432	2.72008	1.59216	11.4251	11.3077	FALSE	1.96365	-1.12791	9.83295	-0.11742	FALSE
rbp2a	angptl7	1.50969	0.358634	1.07902	35.2764	4.73776	11.2806	FALSE	0.720382	34.1974	-30.5386	6.54283	FALSE
si.ch73.359m17.9	cyp1c2	0.840858	2.1956	5.37203	2.25625	1.71701	11.2546	FALSE	3.17643	-3.11579	-0.539242	9.53759	FALSE
GeneID.100330797	plin6	377425	1.03508	0.269905	3.91992	1.00841	11.2085	FALSE	-0.765178	3.65001	-2.91151	10.2001	FALSE
cyp3a65	pigm	0.225923	0.407481	0.906284	2.30818	62.4589	11.2069	FALSE	0.498803	1.4019	60.1507	-51.252	FALSE
pigm	slc6a4a	0.234032	0.1349	0.774056	5.05448	12.2455	11.1949	FALSE	0.639156	4.28043	7.19107	-1.0506	FALSE
egln1a	errfi1a	1.31052	0.940814	3.88754	11.217	1.34768	11.1309	FALSE	2.94673	7.32947	-9.86933	9.78319	FALSE
pygl	GeneID.100536887	0.801448	0.95182	1.39761	1.34064	1.27058	11.1261	FALSE	0.445792	-0.0569697	-0.0700608	9.8555	FALSE
dnajc17	defbl1	0.249284	14.9355	2.5944	12.7384	12.1107	11.0961	FALSE	-12.3411	10.144	-0.62772	-1.01464	FALSE
GeneID.101882358	crygm2d10	2.4552	0.749425	11.9704	37.6469	1.10305	11.0757	FALSE	11.221	25.6765	-36.5439	9.9727	FALSE
abhd4	plin6	2.19753	0.515024	0.694075	4.21269	1.51067	10.9957	FALSE	0.179052	3.51862	-2.70202	9.48498	FALSE
foxq1a	rbp2a	0.371484	2.15796	1.03234	49.7212	92.9096	10.9543	FALSE	-1.12562	48.6888	43.1884	-81.9553	FALSE
rtn3	ugt1b5	11.6585	0.352109	0.210611	1.78052	12.8524	10.8833	FALSE	-0.141498	1.56991	11.0719	-1.96909	FALSE
ampd2a	wasf1	1.47795	4.06526	0.584142	11.6337	16.7366	10.8755	FALSE	-3.48111	11.0496	5.1029	-5.86112	FALSE
nfkbiaa	gchfr	4.76906	372.395	0.514793	1458.71	5.3483	10.8496	FALSE	-371.881	1458.2	-1453.37	5.50129	FALSE
sqstm1	abcb6a	0.40339	2.03061	53.1907	11321.8	26.2784	10.8154	FALSE	51.1601	11268.7	-11295.6	-15.463	FALSE
ncam3	slc30a1b	0.308787	1.75239	1.39016	3.3727	1.92802	10.8044	FALSE	-0.362229	1.98254	-1.44469	8.87636	FALSE
casp3b	C1H7orf26	0.836709	0.837198	1.05389	2.84895	1.21666	10.7919	FALSE	0.216691	1.79506	-1.63228	9.57522	FALSE
tpmt.2	cyb5a	0.784843	1.07463	1.01841	1.66705	1.64123	10.7792	FALSE	-0.0562253	0.648641	-0.0258204	9.13794	FALSE
arrdc3b	pygl	Inf	0.694715	0.405676	5.20987	4.51775	10.7077	FALSE	-0.289039	4.8042	-0.692126	6.18998	FALSE
gchfr	pa2g4a	2.88495	0.886284	61298.7	1677.52	1.21681	10.6978	FALSE	61297.9	-59621.2	-1676.3	9.48096	FALSE
GeneID.100333572	ethe1	0.507344	0.656223	1.12533	1.28576	1.24162	10.6673	FALSE	0.469111	0.160431	-0.044144	9.42567	FALSE
slco1d1	vhl	0.733351	1.39189	1.7718e+06	4.90306	2.46747	10.6626	FALSE	1.7718e+06	-1.7718e+06	-2.43559	8.19512	FALSE
lrrc32	ndrg1b	0.461207	2.07627	1.37685	5.78893	1067.73	10.6348	FALSE	-0.699413	4.41208	1061.94	-1057.1	FALSE
lrrc32	plin6	Inf	4.30233	0.647375	1.07801	90.5144	10.5831	FALSE	-3.65496	0.430633	89.4364	-79.9314	FALSE
cyp46a1.3	rspo3	1.19503	1.4293	0.654573	971.933	2.41303	10.5327	FALSE	-0.774723	971.279	-969.52	8.11964	FALSE
GeneID.101885127	notum1b	0.700973	0.43981	640.817	8.43753	48.2939	10.4948	FALSE	640.378	-632.38	39.8563	-37.799	FALSE
C1H7orf26	TSTD1	1.22961	20.9161	0.365641	12.6677	1.27189	10.4179	FALSE	-20.5505	12.3021	-11.3959	9.14598	FALSE
egln1a	tcea2	0.41135	10.6546	0.415819	1.3801	1.28861	10.4093	FALSE	-10.2388	0.964283	-0.091491	9.12072	FALSE
notum1b	ctsl.1	0.648269	1.43641	15.1004	143.998	10.3198	10.4044	FALSE	13.664	128.897	-133.678	0.0846031	FALSE
fabp11b	cyp1c2	2.03348	996.443	0.837119	1.55964	1.37826	10.396	FALSE	-995.606	0.722522	-0.181381	9.01775	FALSE
cbr1l	and3	0.787504	1.15621	0.555976	7.02557	1.95108	10.3884	FALSE	-0.600233	6.46959	-5.07449	8.43731	FALSE
si.ch211.229d2.5	si.dkeyp.51b9.3	0.646379	37.6622	5.61332	2.90349	1.2724	10.3697	FALSE	-32.0489	-2.70983	-1.63109	9.09729	FALSE
cxcr4a	rtn3	2.04257	0.261686	2827.33	13.9518	1.74782	10.3598	FALSE	2827.07	-2813.38	-12.204	8.61199	FALSE
ccn1	GeneID.110438378	4.51067	0.65946	0.207765	23.8872	2.39414	10.3354	FALSE	-0.451695	23.6794	-21.493	7.94131	FALSE
crygm2d10	pim2	68.284	5.51674	0.848955	15.3856	105.462	10.3225	FALSE	-4.66778	14.5367	90.0768	-95.14	FALSE
abhd4	atoh7	Inf	3.25439	0.357023	631.698	8.5203	10.2627	FALSE	-2.89737	631.341	-623.178	1.74241	FALSE
ostn	GeneID.100536887	1.37804	0.265763	0.724344	124.567	160.527	10.2167	FALSE	0.45858	123.842	35.9599	-150.31	FALSE
notum1b	nfe2l2a	0.546358	7.15391	1.00992	12.4661	3.55873	10.1871	FALSE	-6.14399	11.4561	-8.90733	6.62839	FALSE
cbr1l	si.ch211.229d2.5	1.1906	0.935274	0.415741	1.20061	1.142	10.1712	FALSE	-0.519533	0.784869	-0.0586114	9.02923	FALSE
apbb1ip	crygm2d10	16.6572	0.752181	0.99237	185.203	13.0423	10.1434	FALSE	0.240189	184.211	-172.161	-2.89889	FALSE
nkd1	GeneID.103910027	334.077	0.899279	6.8903	18143.3	1.49824	10.1372	FALSE	5.99102	18136.4	-18141.8	8.63899	FALSE
pygl	si.dkey.27j5.5	45.726	0.521638	0.24982	20.138	202.251	10.1266	FALSE	-0.271818	19.8881	182.113	-192.124	FALSE
angptl2b	jun	5.74609	0.895204	0.869271	10.0418	1.96095	10.1159	FALSE	-0.0259325	9.17257	-8.08089	8.15495	FALSE
hmox1a	arrdc3b	1.5654	0.746921	1.01578	1.74291	1.09172	10.1122	FALSE	0.268854	0.727134	-0.651186	9.02043	FALSE
GeneID.110438378	raph1b	1.25761	0.881981	22.2089	1.27439	10.6147	10.05	FALSE	21.3269	-20.9345	9.34029	-0.564723	FALSE
pa2g4a	errfi1a	302.35	1.46364	0.252684	6.53656	1.48275	9.98004	FALSE	-1.21095	6.28388	-5.05382	8.49729	FALSE
cyp1c2	dhrs13l1	0.568434	0.682424	2.38736	2.44785	1.77367	9.97807	FALSE	1.70494	0.0604923	-0.674183	8.2044	FALSE
cyp1c2	egln1a	1.14905	0.3443	0.978414	1.52985	1652.32	9.96924	FALSE	0.634115	0.551437	1650.79	-1642.35	FALSE
pygl	ccn1	0.210324	28.9347	2.18871	3.69421	2.33298	9.96109	FALSE	-26.746	1.5055	-1.36123	7.62811	FALSE
pygo2	si.dkey.27j5.5	0.550732	1.24973	1.7577	1.46824	266992	9.9556	FALSE	0.507962	-0.289454	266991	-266982	FALSE
pygo2	arrdc3a	1.81149	5.96201	0.919194	2.04151	1.38512	9.91461	FALSE	-5.04282	1.12231	-0.656385	8.52948	FALSE
slc1a4	si.dkey.27j5.5	168.153	0.329529	171.438	47591.4	1.88931	9.89915	FALSE	171.108	47420	-47589.5	8.00985	FALSE
pigm	ahrra	0.787537	0.360671	5.07921	1.78433	140.915	9.89235	FALSE	4.71854	-3.29488	139.13	-131.022	FALSE
si.dkeyp.51b9.3	notum1b	10.3847	22.9417	0.256009	10.3948	3.87249	9.8228	FALSE	-22.6857	10.1388	-6.52229	5.95031	FALSE
cyp1a	igfbp7	0.881602	0.881809	1.90024	1.36475	1.11939	9.8004	FALSE	1.01843	-0.535483	-0.245364	8.68101	FALSE
si.ch211.202h22.7	errfi1a	5.77991	33.7477	0.727904	2.09593	440697	9.75792	FALSE	-33.0198	1.36802	440695	-440687	FALSE
lim2.5	si.ch211.81n22.1	0.434248	1.98117	0.497817	8.47482	2.0517	9.7463	FALSE	-1.48335	7.977	-6.42311	7.6946	FALSE
egln1a	ptgdsb.2	0.200491	1.27848	0.242558	6.05214	13.8442	9.71721	FALSE	-1.03592	5.80958	7.7921	-4.12703	FALSE
wasf1	cbr1l	14.485	1.07224	0.865067	6.70745	2.52478	9.70986	FALSE	-0.207176	5.84239	-4.18267	7.18508	FALSE
jun	ccnf	0.427741	0.356229	16.9598	1.78048	2478.79	9.68401	FALSE	16.6036	-15.1794	2477.01	-2469.1	FALSE
arrdc3b	cckb	5.64508	5.6859	0.723885	45.2598	1.24399	9.68383	FALSE	-4.96201	44.5359	-44.0158	8.43984	FALSE
ccnf	GPR45	2.217	0.358478	0.88524	105.79	190.738	9.67968	FALSE	0.526761	104.905	84.9481	-181.059	FALSE
elovl6l	ccnf	41.4834	0.17058	0.37434	3.27142	1.6865	9.66616	FALSE	0.20376	2.89708	-1.58491	7.97966	FALSE
abhd4	foxq1a	9.5839	0.884836	4.89575	2.69009	19.5656	9.66613	FALSE	4.01091	-2.20566	16.8755	-9.89945	FALSE
GeneID.103910027	carmil2	1.54982	0.739685	1.70998	2.1185	1.2655	9.54595	FALSE	0.970291	0.408523	-0.853002	8.28045	FALSE
nkd1	GeneID.100535396	0.522471	2.06756	1.10375	75.5782	27.2304	9.53666	FALSE	-0.963802	74.4745	-48.3479	-17.6937	FALSE
col10a1a	lonrf1l	2.97571	0.713611	0.545651	4.68349	1.21401	9.52819	FALSE	-0.167959	4.13784	-3.46948	8.31418	FALSE
f3a	ssbp2	1.8627	387.798	0.803115	1.51731	2479.07	9.50271	FALSE	-386.995	0.714192	2477.56	-2469.57	FALSE
angptl2b	and3	Inf	0.689546	1.18097	2.15992	1.21324	9.49782	FALSE	0.491426	0.978943	-0.946677	8.28458	FALSE
foxg1d	jun	1.87811	0.937554	2.93459	2.36442	2.11671	9.46262	FALSE	1.99704	-0.570176	-0.247707	7.34591	FALSE
sema6d	mansc1	0.283139	0.77252	1.53974	1.1937	1.08071	9.40764	FALSE	0.767217	-0.346032	-0.112994	8.32693	FALSE
pnp4a	nkd1	0.709104	2.7711	1.04384	1.36066	1.06468	9.40675	FALSE	-1.72725	0.316815	-0.295982	8.34208	FALSE
ahr2	GeneID.100535396	0.784952	1.17884	1.64831	14.8519	15.137	9.38931	FALSE	0.469476	13.2036	0.285113	-5.7477	FALSE
pon1	pim2	0.669999	1.53622	1.43397	1.85166	1.29756	9.38762	FALSE	-0.102255	0.417688	-0.554096	8.09005	FALSE
pim2	ctss2.1	1.77802	8.97825	0.34505	2.12117	2.06049	9.37135	FALSE	-8.6332	1.77612	-0.0606786	7.31086	FALSE
sec23b	meox1	0.864596	1.43322	0.212607	3.13636	28.2032	9.31766	FALSE	-1.22061	2.92375	25.0668	-18.8855	FALSE
GeneID.100536887	crygm2d10	0.807848	12.1983	2.11032	9.56726	2.08788	9.29001	FALSE	-10.088	7.45695	-7.47938	7.20213	FALSE
angptl7	gadd45ba	0.861466	3.43275	0.271497	3.75457	9.74274	9.28507	FALSE	-3.16125	3.48308	5.98817	-0.457673	FALSE
gadd45ba	carmil2	0.83774	10.3136	0.825959	5.56786	1.24139	9.28363	FALSE	-9.48768	4.7419	-4.32646	8.04224	FALSE
prl	si.ch211.229d2.5	1.0455	21.1842	0.323142	2.62946	1.45607	9.27929	FALSE	-20.861	2.30632	-1.17339	7.82322	FALSE
aifm2	serpinh1b	1.38703	0.74901	3.12148	1.6455	1.24377	9.2762	FALSE	2.37247	-1.47598	-0.401726	8.03243	FALSE
and3	inka1a	6.3073	0.173598	0.806567	31.0674	1.4991	9.26217	FALSE	0.632969	30.2608	-29.5683	7.76307	FALSE
f3a	GeneID.103909114	Inf	1.05494	0.612371	5.52786	2.49225	9.24766	FALSE	-0.442573	4.91548	-3.03561	6.75541	FALSE
prl	pa2g4a	0.587256	2.09947	0.5195	3.18135	33.9068	9.19347	FALSE	-1.57997	2.66185	30.7255	-24.7134	FALSE
ahr2	prl	23.5113	1.46698	0.606302	4.42013	1.48241	9.16221	FALSE	-0.860674	3.81383	-2.93771	7.6798	FALSE
elovl6l	nfe2l2b	1.62786	1.19699	0.677729	2.54336	1.32675	9.08414	FALSE	-0.519264	1.86563	-1.21661	7.75739	FALSE
gstp1	ndrg1b	3.48709	0.867637	0.624361	1.53269	1.4256	9.07571	FALSE	-0.243276	0.908327	-0.107084	7.65011	FALSE
elovl6l	pigm	0.307233	0.450476	0.413623	1.41826	1.191	9.05395	FALSE	-0.0368534	1.00464	-0.227259	7.86295	FALSE
bmp1a	wu.fj05g07	0.156104	0.206173	3.92	33.0946	29.2033	9.0519	FALSE	3.71383	29.1746	-3.89139	-20.1514	FALSE
si.dkey.27j5.5	arrdc3b	0.668881	1.54972	0.706748	1.77067	1.45617	9.03527	FALSE	-0.842972	1.06392	-0.314503	7.57911	FALSE
col10a1a	ahrra	0.604006	1.479	1.00527	1.18249	1.07753	9.02655	FALSE	-0.473723	0.177216	-0.104959	7.94902	FALSE
cyp3a65	lonrf1l	0.624296	0.483876	1.02977	24.2405	2.15708	9.00239	FALSE	0.545889	23.2108	-22.0834	6.84531	FALSE
duox	ahr2	Inf	1.71261	0.319934	23494.3	1.09618	8.97988	FALSE	-1.39267	23494	-23493.2	7.88371	FALSE
atoh7	GeneID.110366352	1.45486	0.499113	3.23558	7.01543	433.68	8.97596	FALSE	2.73647	3.77985	426.665	-424.704	FALSE
dhrs13l1	sec23b	0.696612	10.1255	39.8338	2.99181	109.545	8.949	FALSE	29.7082	-36.842	106.553	-100.596	FALSE
plin6	cacna2d4a	1.30181	1.07035	0.659242	5.36654	1.44842	8.94319	FALSE	-0.411111	4.70729	-3.91812	7.49477	FALSE
wfikkn1	GeneID.100330797	19.624	0.305105	44.8023	13.2315	3.43558	8.94196	FALSE	44.4972	-31.5708	-9.79596	5.50638	FALSE
ostn	gchfr	1030.65	0.721095	0.218279	248.262	1.24764	8.92416	FALSE	-0.502817	248.044	-247.015	7.67652	FALSE
pkhd1l1	sqstm1	6.93667	2.68185	0.44419	21.574	5.77717	8.91659	FALSE	-2.23766	21.1298	-15.7969	3.13942	FALSE
abcb6a	pnp4a	1.26996	0.573947	3.40011	3.37502	1.42769	8.90888	FALSE	2.82616	-0.0250867	-1.94733	7.48119	FALSE
GeneID.407643	defbl1	0.230947	1.54422	48.8939	4.84333	24.9144	8.90452	FALSE	47.3497	-44.0505	20.0711	-16.0099	FALSE
GeneID.100008366	pygo2	1.41838	3.14253	0.533387	1.14668	12.3105	8.90193	FALSE	-2.60915	0.613288	11.1639	-3.40859	FALSE
tiparp	GeneID.100002706	0.725032	1680.67	5.08377	1.66826	1.57793	8.90131	FALSE	-1675.58	-3.41551	-0.0903318	7.32338	FALSE
cxcl12b	hsd11b2	0.729122	1.22599	0.496414	3.89544	1.14268	8.83872	FALSE	-0.729575	3.39903	-2.75276	7.69604	FALSE
defbl1	elovl6l	61.2482	2.29853	0.871093	13.9869	23.6778	8.81415	FALSE	-1.42744	13.1158	9.69093	-14.8637	FALSE
col10a1a	cyp1c1	0.760398	1.10208	1.3479	2.03881	1.84823	8.7224	FALSE	0.245817	0.690917	-0.190585	6.87417	FALSE
bicc1a	ncam3	1.0648	0.621381	0.554307	13.5262	2.61032	8.69065	FALSE	-0.0670739	12.9719	-10.9159	6.08033	FALSE
slc6a4a	casp3b	0.721932	0.948711	0.755413	1.21244	1.08558	8.62564	FALSE	-0.193297	0.457031	-0.126861	7.54006	FALSE
col10a1a	gstp1	0.755221	0.959823	1.00226	1.13586	1.09814	8.61103	FALSE	0.0424392	0.1336	-0.0377214	7.51289	FALSE
atoh7	cyp1c2	1.35222	0.461022	0.679404	9.61776	1.82396	8.60112	FALSE	0.218382	8.93835	-7.7938	6.77716	FALSE
ncam3	ccnf	Inf	0.24747	36.4497	1.28341	3561.52	8.60109	FALSE	36.2022	-35.1663	3560.23	-3552.92	FALSE
pygo2	hic1	7.20389	0.281296	2.75922	23.2953	2.22757	8.58538	FALSE	2.47793	20.5361	-21.0677	6.35781	FALSE
slco1d1	ahr2	1.76151	1.32762	0.543589	2.16393	1.52212	8.57985	FALSE	-0.784033	1.62035	-0.641812	7.05773	FALSE
ugt1b5	GeneID.100330797	1.37391	0.550817	9.10408	1.48361	1.06161	8.56762	FALSE	8.55326	-7.62047	-0.422	7.506	FALSE
carmil2	errfi1a	0.96259	1.17962	0.292039	1.66508	30.3217	8.54194	FALSE	-0.887578	1.37304	28.6566	-21.7798	FALSE
cyb5a	vhl	110.943	0.551283	1.54089	9.46664	99.8703	8.53489	FALSE	0.989609	7.92574	90.4037	-91.3355	FALSE
dnajc17	twist3	0.519485	1.27643	0.910672	1.81613	1.72494	8.53443	FALSE	-0.365759	0.90546	-0.0911891	6.80948	FALSE
tgm2l	cdc37	2.15693	82.3948	0.556638	22.6664	20.5235	8.48326	FALSE	-81.8382	22.1098	-2.14293	-12.0402	FALSE
rtn3	casp3b	1.28911	1.2773	0.484572	1.22785	1.05133	8.47868	FALSE	-0.79273	0.743281	-0.176525	7.42736	FALSE
pygl	tll1	0.415573	3.62744	26.8689	7.25934	3.33197	8.46975	FALSE	23.2414	-19.6095	-3.92737	5.13778	FALSE
tgm2l	TSTD1	0.376412	0.794604	2.46209	903.302	16.3543	8.42771	FALSE	1.66749	900.84	-886.948	-7.92663	FALSE
tcea2	tgm2l	0.190928	1.03356	7.82631	385.249	1.196	8.40904	FALSE	6.79275	377.423	-384.053	7.21304	FALSE
crygm2d10	hsd11b2	5.88883	1.6275	0.511782	19.5331	1.02085	8.4039	FALSE	-1.11572	19.0213	-18.5122	7.38304	FALSE
raph1b	lim2.5	0.241219	6.56046	0.437909	2.02746	1.49727	8.3994	FALSE	-6.12255	1.58955	-0.530185	6.90212	FALSE
GeneID.110438378	cyp3a65	0.985968	5.27874	815.426	1.71301	1.12861	8.39269	FALSE	810.147	-813.713	-0.584408	7.26408	FALSE
C1H7orf26	crygm2d10	1.58457	0.547512	0.125356	2.05343	19.456	8.36445	FALSE	-0.422156	1.92807	17.4026	-11.0915	FALSE
si.dkey.242g16.2	GeneID.100007608	0.952146	0.913072	12.7518	5.82022	3.68935	8.3479	FALSE	11.8387	-6.93158	-2.13087	4.65855	FALSE
lrrc32	zgc.153031	0.913916	0.475218	0.883607	3289.17	15.2267	8.32972	FALSE	0.408389	3288.29	-3273.94	-6.89694	FALSE
rbp2a	igfbp7	2.41946	0.817038	0.525891	2.13977	1.33879	8.31074	FALSE	-0.291147	1.61388	-0.800979	6.97195	FALSE
abhd4	elovl6l	1.82241	0.16354	2.02294	2.0405	614.171	8.3071	FALSE	1.8594	0.0175602	612.131	-605.864	FALSE
si.dkeyp.51b9.3	si.dkey.27j5.5	1.86971	5.17331	0.277376	1.47442	1.07324	8.30552	FALSE	-4.89593	1.19704	-0.401178	7.23228	FALSE
jun	ccn1	0.76776	7.50878	0.21127	5.71778	5.22877	8.29082	FALSE	-7.29751	5.50651	-0.489016	3.06205	FALSE
abhd4	cacna2d4a	2.77012	0.306885	0.234076	1.69721	27.6682	8.27775	FALSE	-0.0728088	1.46313	25.971	-19.3904	FALSE
GeneID.100535396	ethe1	1.33823	9.13237	0.653753	22.5967	1.3381	8.27706	FALSE	-8.47862	21.9429	-21.2586	6.93896	FALSE
twist3	GeneID.101885127	76.8827	0.485638	0.440772	5.75861	2.19777	8.25799	FALSE	-0.0448653	5.31784	-3.56084	6.06022	FALSE
GeneID.100535396	matn3b	Inf	0.912278	1156.76	10.8393	1.19707	8.18491	FALSE	1155.85	-1145.92	-9.64222	6.98784	FALSE
cyp46a1.3	si.dkeyp.51b9.3	108.253	16.7557	0.795203	3.2347	2.65935	8.18261	FALSE	-15.9605	2.4395	-0.575352	5.52326	FALSE
cyp2aa3	slc30a1b	Inf	0.231607	5.90695	4.78753	1.69186	8.16538	FALSE	5.67534	-1.11942	-3.09567	6.47352	FALSE
nfr	serpinh1b	1.36168	2.3407	0.646978	1.94319	1.29465	8.16189	FALSE	-1.69372	1.29621	-0.648538	6.86724	FALSE
aoc2	cyp46a1.3	0.483212	146.812	1.59704	2.13767	2.08604	8.14182	FALSE	-145.215	0.540638	-0.0516393	6.05579	FALSE
cysltr1	GeneID.100007608	Inf	5.34941	0.367113	2.86647	1.6198	8.12034	FALSE	-4.98229	2.49936	-1.24666	6.50054	FALSE
meox1	GeneID.100330797	1.61922	0.409523	0.60419	17.0856	210.428	8.08417	FALSE	0.194667	16.4814	193.342	-202.344	FALSE
tm9sf3	cyb5a	0.333948	1.82857	0.848582	3.16972	1.39468	8.08033	FALSE	-0.97999	2.32114	-1.77504	6.68565	FALSE
rbp2a	foxq1a	0.959165	3.19116	11.9814	204.456	85.3905	8.07019	FALSE	8.79019	192.474	-119.065	-77.3204	FALSE
nfatc4	casp3b	16.7233	0.613083	0.268801	103.846	1.20322	8.02639	FALSE	-0.344282	103.577	-102.643	6.82317	FALSE
tll1	osr1	0.534881	8439.17	1.43256	1.78045	11.7071	7.98778	FALSE	-8437.74	0.347887	9.92669	-3.71936	FALSE
cacna2d4a	ndrg1b	0.703148	478.39	0.296122	2.54427	14.8539	7.986	FALSE	-478.094	2.24815	12.3097	-6.86795	FALSE
atoh7	nfe2l2a	0.40904	0.449111	0.832618	6.66469	6.23466	7.98315	FALSE	0.383507	5.83207	-0.430031	1.74849	FALSE
f3a	ethe1	0.82104	12.02	0.986387	15.07	2.25172	7.98015	FALSE	-11.0336	14.0836	-12.8183	5.72842	FALSE
tpmt.2	sema6d	0.808636	0.918101	0.814605	1.89129	1.53655	7.97962	FALSE	-0.103496	1.07669	-0.354746	6.44307	FALSE
GeneID.103910027	GeneID.101882358	6.23022	1.16192	0.220653	2.23519	24.9566	7.97529	FALSE	-0.941267	2.01453	22.7214	-16.9813	FALSE
GeneID.103910027	nfe2l2b	0.991968	1.0145	0.704768	1.95661	1.76147	7.97302	FALSE	-0.309736	1.25185	-0.195147	6.21155	FALSE
hmox1a	GPR45	0.620306	1.17647	0.709679	2.26312	1.28966	7.96703	FALSE	-0.466792	1.55344	-0.973453	6.67737	FALSE
tm9sf3	arrdc2	0.957128	0.745312	0.711856	59.0731	1.11511	7.95362	FALSE	-0.033456	58.3612	-57.958	6.83852	FALSE
sult6b1	stk19	1.11344	0.748976	0.438464	1.27297	1.03888	7.94963	FALSE	-0.310512	0.834507	-0.23409	6.91075	FALSE
arrdc2	slc6a4a	1.87259	1.37388	0.663379	1.40357	1.16412	7.9334	FALSE	-0.710501	0.740188	-0.239448	6.76928	FALSE
dusp1	fah	1.16892	0.870146	0.539286	2.21027	1.00565	7.93252	FALSE	-0.33086	1.67098	-1.20462	6.92687	FALSE
aoc2	ssbp2	1.48814	0.685937	1.34051	5.90356	28.6499	7.90926	FALSE	0.654576	4.56305	22.7463	-20.7406	FALSE
ccnf	inka1a	0.138765	0.301742	1.19893	2.99298	37.3112	7.90001	FALSE	0.897186	1.79405	34.3182	-29.4111	FALSE
carmil2	gadd45ba	6.50625	0.974653	0.539596	2.38508	2.316	7.89022	FALSE	-0.435058	1.84548	-0.0690705	5.57422	FALSE
msx2b	ssbp2	0.452875	2.83012	0.591706	42.1872	5.85724	7.85381	FALSE	-2.23841	41.5955	-36.33	1.99657	FALSE
nfr	tcea2	3.32724	0.994709	1.02575	1.15235	9.57756	7.85221	FALSE	0.0310445	0.126598	8.42521	-1.72536	FALSE
mansc1	cbr1l	1.21238	0.577473	0.304674	1.29685	1.04578	7.83414	FALSE	-0.272799	0.992176	-0.251073	6.78836	FALSE
si.dkey.242g16.2	apobb.2	3109.79	120.599	0.19078	10.5842	3.75843	7.83116	FALSE	-120.409	10.3934	-6.82577	4.07273	FALSE
zgc.153031	ntn5	0.306434	10.3627	98.2633	190.932	3.29529	7.8046	FALSE	87.9006	92.669	-187.637	4.50931	FALSE
twist3	lonrf1l	0.74712	1.69226	0.995477	3.77174	1.27969	7.79708	FALSE	-0.696783	2.77626	-2.49205	6.51739	FALSE
cxcr4a	GPR45	1.0159	419.755	0.285433	29.6154	5.19905	7.7939	FALSE	-419.47	29.3299	-24.4163	2.59485	FALSE
slc6a4a	slc30a1b	1.17768	58.5822	0.247696	3.94795	15.677	7.7914	FALSE	-58.3346	3.70026	11.729	-7.88556	FALSE
egln1a	sec23b	4.54494	0.213403	17.1905	41.6885	7.81366	7.76363	FALSE	16.9771	24.498	-33.8748	-0.0500278	FALSE
dhrs13l1	gap43	3.56116	1.0218	0.321296	1.17576	336.924	7.71251	FALSE	-0.700505	0.854462	335.749	-329.212	FALSE
im.7150988	GeneID.100536887	0.816515	0.889814	0.765438	1.84896	1.20404	7.70983	FALSE	-0.124375	1.08352	-0.644915	6.50578	FALSE
gap43	ncam3	0.585861	1.6636	0.927464	25.2979	7.54029	7.69536	FALSE	-0.73614	24.3704	-17.7576	0.155074	FALSE
fabp11b	cyp2aa3	3.79706	0.197944	1.57987	19.743	18.6004	7.62683	FALSE	1.38193	18.1631	-1.14261	-10.9735	FALSE
prdx1	cdkn1ba	0.501622	0.960589	0.988884	1.64466	1.47377	7.62111	FALSE	0.0282956	0.655775	-0.170893	6.14735	FALSE
tgm2l	sec23b	Inf	5.91183	0.549639	2.05499	20.2519	7.6108	FALSE	-5.36219	1.50535	18.1969	-12.641	FALSE
cbr1l	pigm	1.20437	0.596807	26.7746	2.00455	101.073	7.60872	FALSE	26.1778	-24.77	99.0682	-93.464	FALSE
cacna2d4a	abcb6a	0.653477	0.254073	0.457739	5.11806	33.0962	7.57017	FALSE	0.203666	4.66032	27.9782	-25.526	FALSE
rtn3	nfe2l2b	1.45512	0.584193	2.39161	1.24733	1.0384	7.56831	FALSE	1.80741	-1.14428	-0.208932	6.52992	FALSE
gap43	ssbp2	1.96686	22.8767	0.436653	134.806	5.07983	7.5629	FALSE	-22.4401	134.37	-129.727	2.48308	FALSE
sult6b1	ntn5	0.758359	1.27277	1.96894	1.04929	27.1746	7.56055	FALSE	0.696165	-0.919642	26.1253	-19.6141	FALSE
inka1a	sema6d	0.726938	1.56265	1.85791	1.46477	56.4725	7.55608	FALSE	0.29526	-0.393146	55.0078	-48.9165	FALSE
sema6d	GeneID.100007608	0.785892	0.296179	5.28512	1.26614	1.24943	7.55372	FALSE	4.98894	-4.01899	-0.0167105	6.30429	FALSE
GeneID.100536887	hsd11b2	0.895013	2.05615	1.47647	18.2825	1.60166	7.5468	FALSE	-0.579683	16.806	-16.6808	5.94514	FALSE
slc6a4a	foxq1a	0.25714	1.07356	2.86245	2.39867	1.04172	7.52046	FALSE	1.78888	-0.463775	-1.35695	6.47874	FALSE
prdx1	GeneID.110366352	2.51431	0.795954	0.378593	3.14715	1.60781	7.51896	FALSE	-0.417361	2.76855	-1.53934	5.91115	FALSE
nkd1	GeneID.100008366	0.915153	1.99606	0.837533	1.96306	1.0784	7.51521	FALSE	-1.15853	1.12552	-0.884661	6.43681	FALSE
ssbp2	pon1	0.224518	1.48718	0.744211	145.425	538.445	7.50869	FALSE	-0.742967	144.681	393.02	-530.937	FALSE
cbr1l	GeneID.108182865	0.83616	0.607757	0.549684	1.62236	9.15629	7.4984	FALSE	-0.058073	1.07268	7.53392	-1.65789	FALSE
ahr2	casp3b	Inf	4.10778	0.89432	1.38931	1.25222	7.49685	FALSE	-3.21346	0.494991	-0.13709	6.24463	FALSE
ctsl.1	ndrg1b	0.704641	0.653391	1.17413	1.22734	417.583	7.48411	FALSE	0.520738	0.0532078	416.356	-410.099	FALSE
il6r	ccnf	837.545	0.192401	0.746207	2550.4	2.47136	7.43299	FALSE	0.553806	2549.65	-2547.93	4.96164	FALSE
abcb6a	cyp1c2	0.539767	0.87596	0.488991	1.23378	1.03032	7.4292	FALSE	-0.386969	0.74479	-0.203458	6.39888	FALSE
sema6d	pa2g4a	1.86308	0.865287	6.81079	6.27466	1.12655	7.42351	FALSE	5.94551	-0.536131	-5.14811	6.29696	FALSE
cyp46a1.3	pigm	0.636896	0.669775	0.600964	2.37674	1.41423	7.413	FALSE	-0.0688113	1.77578	-0.962512	5.99877	FALSE
GeneID.100330797	GeneID.100008366	79.0429	0.0983368	0.295982	11.6993	1.82957	7.40548	FALSE	0.197645	11.4034	-9.86978	5.57591	FALSE
cyp46a1.3	cbr1l	1.19905	0.612811	0.474543	1.05513	7.56895	7.37678	FALSE	-0.138267	0.580589	6.51382	-0.192174	FALSE
tm9sf3	GeneID.100536887	143.216	0.337422	1.01867	2.69192	2.41509	7.35062	FALSE	0.681248	1.67325	-0.276834	4.93554	FALSE
arrdc3b	meox1	1.40868	0.213095	103.13	1.01088	139.262	7.30516	FALSE	102.917	-102.119	138.251	-131.957	FALSE
dusp1	ntn5	0.678901	1.26453	1.80019	4.8696	4.62627	7.30442	FALSE	0.535662	3.06941	-0.243324	2.67814	FALSE
tpmt.2	f3a	0.430592	0.395801	1.34485	43.3168	2.51759	7.2941	FALSE	0.949052	41.972	-40.7992	4.77651	FALSE
GeneID.108190590	nfr	122.456	3.6148	0.358651	17.597	3.0202	7.28978	FALSE	-3.25615	17.2384	-14.5768	4.26958	FALSE
ccn2b	pnp4a	4.9404	0.799566	1.8012	4.8004	1.21859	7.27139	FALSE	1.00164	2.99919	-3.58181	6.0528	FALSE
cyp3a65	f3a	5.4901	2.51652	0.23209	4.10692	2196.92	7.2565	FALSE	-2.28443	3.87483	2192.81	-2189.66	FALSE
nfkbiaa	cant1b	0.706623	0.781551	2.0432	1.739	1046.89	7.23925	FALSE	1.26164	-0.304195	1045.15	-1039.65	FALSE
si.dkey.27j5.5	aoc2	2.79202	0.749668	0.240703	2.88919	21.2245	7.2155	FALSE	-0.508966	2.64849	18.3353	-14.009	FALSE
ahr2	aifm4	0.662944	0.996908	0.434391	21087.7	1.11081	7.19765	FALSE	-0.562517	21087.2	-21086.6	6.08684	FALSE
krt94	duox	10.793	0.263896	6.90012	2333.96	1.71314	7.19536	FALSE	6.63623	2327.06	-2332.25	5.48222	FALSE
cbr1l	angptl2b	Inf	0.706485	127.272	1.36754	7.72551	7.18969	FALSE	126.565	-125.904	6.35797	-0.53582	FALSE
cxcr4a	apobb.2	1.22493	27.3614	0.754682	10.8021	1.08577	7.1529	FALSE	-26.6067	10.0474	-9.71629	6.06713	FALSE
prdx1	si.dkey.242g16.2	1.07327	1.88892	0.214976	850.704	10.3982	7.14524	FALSE	-1.67395	850.489	-840.305	-3.25294	FALSE
tcea2	osr1	3.01237	0.664319	1.48297	3.80735	2.95697	7.12518	FALSE	0.818648	2.32438	-0.850374	4.1682	FALSE
pygl	casp3b	5.11968	3.06361	0.693977	7.34884	78.267	7.12385	FALSE	-2.36963	6.65486	70.9182	-71.1432	FALSE
nfkbiaa	mgst3b	0.853642	8.81107	0.937505	2.64786	17.2345	7.12009	FALSE	-7.87356	1.71036	14.5867	-10.1144	FALSE
grin2cb	lgals3bpb	0.386212	0.634979	6.79435	1.87571	306.451	7.10414	FALSE	6.15937	-4.91863	304.576	-299.347	FALSE
ahrra	matn3b	0.586907	0.337174	0.889566	1.56714	1.15473	7.09992	FALSE	0.552392	0.677573	-0.412408	5.94519	FALSE
cacna2d4a	GeneID.103910027	0.644724	1.643	1.29814	9.71934	1.10428	7.01912	FALSE	-0.344863	8.4212	-8.61506	5.91484	FALSE
aifm4	si.dkey.27j5.5	1.58605	3.87274	0.648477	1.92015	1.02404	6.99475	FALSE	-3.22426	1.27167	-0.896106	5.9707	FALSE
atoh7	lrrc32	0.761702	0.739008	0.832688	26.1907	8687.5	6.9664	FALSE	0.0936803	25.358	8661.31	-8680.54	FALSE
nfe2l2a	osr1	1.52835	0.577224	69.9999	1.43144	1133.99	6.9662	FALSE	69.4227	-68.5685	1132.56	-1127.03	FALSE
im.7150988	casp3b	6.59377	0.898807	0.403731	3.30535	2.45952	6.966	FALSE	-0.495077	2.90162	-0.84583	4.50648	FALSE
nfr	gsr	1.38575	1.39261	0.680576	1.74523	1.08851	6.9395	FALSE	-0.712032	1.06465	-0.656716	5.85099	FALSE
stk19	bmp1a	0.828852	3.34811	0.589629	1.82655	1.22356	6.93108	FALSE	-2.75848	1.23692	-0.602988	5.70752	FALSE
GeneID.100332446	krt94	1060.41	13.1749	0.445444	1.26024	1.25926	6.92554	FALSE	-12.7295	0.814796	-0.000977598	5.66627	FALSE
slc1a4	casp3b	4.76627	0.31248	2.76625	1.66692	7.17616	6.92231	FALSE	2.45377	-1.09933	5.50924	-0.253849	FALSE
fabp11b	stk19	76.1379	24.9933	0.142297	1.63358	10.1666	6.92026	FALSE	-24.851	1.49129	8.53303	-3.24635	FALSE
si.dkeyp.51b9.3	lrrc32	Inf	0.972535	4.45231	12.8911	2936.51	6.89623	FALSE	3.47977	8.4388	2923.62	-2929.62	FALSE
plin6	igfbp7	0.579282	0.601461	0.4596	21.5641	1.42533	6.89383	FALSE	-0.141861	21.1045	-20.1387	5.46851	FALSE
wasf1	matn3b	3.29069	0.719162	1.25719	3.89185	15.4291	6.87586	FALSE	0.538024	2.63466	11.5373	-8.55326	FALSE
pnp4a	GeneID.110366352	4.47656	0.905937	0.854478	1.34206	22.4894	6.87463	FALSE	-0.0514598	0.487579	21.1473	-15.6148	FALSE
lrrc32	cyp1a	0.999693	1.21529	0.470658	7.52954	1.92254	6.8727	FALSE	-0.744633	7.05888	-5.60699	4.95016	FALSE
gap43	ptgdsb.2	7.98113	0.403305	2.0863	2.24744	2.17356	6.84054	FALSE	1.68299	0.16114	-0.0738795	4.66698	FALSE
ntn5	casp3b	0.434586	5.07199	0.369097	1.68305	1.6659	6.84009	FALSE	-4.70289	1.31395	-0.0171528	5.1742	FALSE
fah	ethe1	1.23269	1.84771	0.475971	1100.88	1.08635	6.82461	FALSE	-1.37174	1100.41	-1099.8	5.73826	FALSE
GeneID.100330797	pygo2	1.4211	0.328003	1.90561	3.17931	1.7453	6.81507	FALSE	1.57761	1.27369	-1.434	5.06977	FALSE
il6r	cdc37	2.53308	0.613268	0.464493	1.93576	1.19748	6.8116	FALSE	-0.148775	1.47126	-0.738274	5.61412	FALSE
msx2b	crygm2d10	20.9395	0.898353	0.914205	4.90715	258.087	6.7998	FALSE	0.0158517	3.99294	253.18	-251.287	FALSE
carmil2	fah	3.06735	5.01237	0.853491	1.63419	371146	6.76124	FALSE	-4.15888	0.780696	371145	-371140	FALSE
nfe2l2a	slc30a1b	0.2521	1.11747	0.67024	3.3549	83.4766	6.75784	FALSE	-0.447232	2.68466	80.1217	-76.7188	FALSE
gsr	nfe2l2b	0.561867	1.07835	0.455274	1.07011	1.01181	6.75495	FALSE	-0.623073	0.614839	-0.0582991	5.74313	FALSE
ccnf	ugt1a1	0.830749	2.49992	0.282934	1.48203	11.3944	6.71203	FALSE	-2.21699	1.19909	9.91234	-4.68233	FALSE
col10a1a	ndrg1b	0.73972	0.902395	0.597109	1.51479	1.14588	6.71077	FALSE	-0.305285	0.917685	-0.368911	5.56489	FALSE
GeneID.100536887	il6r	1.20781	2.13449	0.840656	3.19234	1.01876	6.70807	FALSE	-1.29384	2.35168	-2.17358	5.68932	FALSE
prodhb	cebpd	1.1586	1.21923	0.158817	3.43174	1.90885	6.70173	FALSE	-1.06041	3.27292	-1.52288	4.79288	FALSE
crygm2d10	foxq1a	1.40944	2.12553	0.376718	1.83423	17.1346	6.69808	FALSE	-1.74881	1.45751	15.3004	-10.4365	FALSE
dhrs13l1	GeneID.100330797	1.26867	0.111369	2.54767	47.9413	18.9584	6.69234	FALSE	2.4363	45.3936	-28.9829	-12.2661	FALSE
jun	GeneID.100332446	1.94371	0.490919	1.32716	1.78337	179.569	6.68406	FALSE	0.836243	0.45621	177.786	-172.885	FALSE
cry1a	GeneID.100330797	0.744131	17.7581	0.476903	66.4808	5.95932	6.68219	FALSE	-17.2812	66.0039	-60.5215	0.722867	FALSE
atoh7	fgf7	4.90551	0.701816	1.84873	1.69367	19.7452	6.66834	FALSE	1.14691	-0.155055	18.0515	-13.0769	FALSE
pigm	hic1	0.315397	3.71188	0.650393	6.12462	2.66127	6.66316	FALSE	-3.06148	5.47423	-3.46335	4.00189	FALSE
serpinh1b	cdc37	0.574006	1.03247	0.5468	2.49506	43.6383	6.65529	FALSE	-0.485669	1.94826	41.1432	-36.983	FALSE
cyp2aa3	cyp1c1	0.768484	0.932099	0.903216	2.24076	85.2248	6.64728	FALSE	-0.0288823	1.33755	82.984	-78.5775	FALSE
gchfr	fgf7	1.66903	1.0516	0.655182	3.23605	1.15191	6.64654	FALSE	-0.396415	2.58087	-2.08414	5.49462	FALSE
prdx1	cysltr1	0.751333	1.09012	11.5962	1.50807	24.4541	6.64451	FALSE	10.5061	-10.0882	22.946	-17.8096	FALSE
im.7150988	pigm	0.604072	2.71538	21.8156	4.13185	1.19208	6.63409	FALSE	19.1003	-17.6838	-2.93977	5.44201	FALSE
ccdc80	GeneID.108190590	0.934023	0.436626	1.35257	1.66809	1.042	6.63237	FALSE	0.915948	0.315513	-0.626083	5.59036	FALSE
gadd45ba	pnp4a	0.864666	139.553	0.578985	1.00247	29254.5	6.62742	FALSE	-138.974	0.423483	29253.5	-29247.9	FALSE
gap43	TSTD1	0.175634	0.54704	1.02351	15.463	1.62173	6.61166	FALSE	0.476475	14.4394	-13.8412	4.98993	FALSE
ostn	ccdc80	3.87646	0.644516	1.39385	246.241	5.5352	6.60626	FALSE	0.749339	244.848	-240.706	1.07106	FALSE
nfatc4	pkhd1l1	6.27746	0.83646	0.863975	2.59756	1.24915	6.57566	FALSE	0.0275147	1.73359	-1.34842	5.32651	FALSE
arrdc3a	cyp1a	2.47053	2.41881	0.531695	2.36265	12334.6	6.56736	FALSE	-1.88711	1.83095	12332.3	-12328.1	FALSE
cyp1a	cyp2aa3	0.638455	1.09603	17.3509	7251.06	1.39955	6.56274	FALSE	16.2548	7233.71	-7249.66	5.16319	FALSE
egln1a	GeneID.407643	0.471757	1.95084	0.992883	1.7454	1.45002	6.55845	FALSE	-0.957953	0.752512	-0.295376	5.10843	FALSE
raph1b	angptl2b	27.145	0.617204	689.491	1.26249	239.921	6.5496	FALSE	688.873	-688.228	238.659	-233.371	FALSE
ahr2	egln1a	0.555704	7.26678	0.332247	6.72649	17.6075	6.54742	FALSE	-6.93453	6.39425	10.881	-11.06	FALSE
arrdc3b	pnp4a	11.473	1.25341	0.645725	8.52165	5.50492	6.52638	FALSE	-0.607684	7.87593	-3.01674	1.02146	FALSE
cyp1c1	and3	5.76945	0.370316	20.7325	20.475	1.93808	6.50964	FALSE	20.3622	-0.257545	-18.5369	4.57156	FALSE
cyp2aa3	abhd4	0.53359	1.32369	0.764787	2.49519	2.16555	6.50343	FALSE	-0.558898	1.73041	-0.329642	4.33787	FALSE
pnp4a	ampd2a	Inf	41.1517	0.806371	7.51768	1.99548	6.49831	FALSE	-40.3453	6.71131	-5.5222	4.50283	FALSE
rspo3	cckb	0.641513	1.89519	1.10373	1.94493	1.42493	6.4821	FALSE	-0.79146	0.841206	-0.520006	5.05717	FALSE
rspo3	GeneID.110366352	1.33728	0.890884	1.79916	38.384	1.999	6.43999	FALSE	0.90828	36.5848	-36.385	4.44099	FALSE
wfikkn1	tll1	2.40218	0.50397	0.128797	3.95895	148.834	6.43885	FALSE	-0.375173	3.83015	144.875	-142.395	FALSE
ncam3	si.ch211.81n22.1	0.807015	0.662079	0.9218	139.97	1.0027	6.43404	FALSE	0.259721	139.048	-138.967	5.43133	FALSE
notum1b	g6pca.2	1.82337	0.194728	0.367144	23.5865	15.5378	6.42291	FALSE	0.172417	23.2194	-8.04869	-9.11493	FALSE
cdc37	mansc1	0.631205	0.923525	1.03803	1.55593	1.20031	6.39388	FALSE	0.114506	0.517899	-0.355616	5.19357	FALSE
msx2b	g6pca.2	11.1606	0.652479	17.5403	2.05795	1.19959	6.36745	FALSE	16.8878	-15.4823	-0.858359	5.16786	FALSE
GeneID.100536887	arrdc3a	1.37738	1.34848	0.603377	2.12558	1.12519	6.36287	FALSE	-0.745107	1.5222	-1.00038	5.23768	FALSE
GeneID.108190590	arrdc3b	517.968	0.5558	1.83753	1.5735	1.54062	6.35931	FALSE	1.28173	-0.26403	-0.0328857	4.81869	FALSE
GeneID.110366352	gchfr	0.830478	2.56615	2.29416	2.15712	1.05795	6.35766	FALSE	-0.271987	-0.137047	-1.09917	5.29971	FALSE
cyp1a	hic1	0.735552	76.023	0.460359	1.23298	12046.7	6.35398	FALSE	-75.5627	0.772616	12045.4	-12040.3	FALSE
slco1d1	ndrg1b	Inf	0.231438	2.42352	2.80038	1.11176	6.35388	FALSE	2.19208	0.376863	-1.68862	5.24212	FALSE
tpmt.2	notum1b	0.5193	1.45594	0.403805	6.9577	3.82903	6.34302	FALSE	-1.05214	6.55389	-3.12867	2.51398	FALSE
dnajc17	ctss2.1	39.5389	7.76371	0.867455	184.273	15.589	6.33513	FALSE	-6.89625	183.406	-168.684	-9.25389	FALSE
nfkbiaa	slc1a4	3.03455	0.431668	0.346934	53767.8	3.14303	6.33409	FALSE	-0.0847343	53767.5	-53764.7	3.19106	FALSE
abhd4	matn3b	56.1942	0.984778	0.397536	10.1254	1.05911	6.32799	FALSE	-0.587243	9.72785	-9.06628	5.26889	FALSE
zgc.153031	bmp1a	1.72873	0.681533	0.496853	6.88847	2.92096	6.31403	FALSE	-0.18468	6.39162	-3.96751	3.39307	FALSE
sult6b1	dnajc17	1.15986	0.882225	1.24373	3.17383	1.76677	6.3137	FALSE	0.361507	1.9301	-1.40706	4.54693	FALSE
GeneID.100536887	six1a	1.28708	0.534938	3.54631	3.2314	2.29566	6.30732	FALSE	3.01137	-0.314908	-0.935742	4.01167	FALSE
tcea2	GPR45	0.175542	35.1184	0.798085	849.283	1.30624	6.30219	FALSE	-34.3203	848.484	-847.976	4.99595	FALSE
tm9sf3	notum1b	5098.38	0.610924	1.67631	4.6201	123.268	6.29357	FALSE	1.06538	2.9438	118.648	-116.974	FALSE
ndrg1b	cdkn1ba	1.25204	0.927429	0.923803	2.67514	1.20261	6.28494	FALSE	-0.00362633	1.75134	-1.47253	5.08233	FALSE
cbr1l	notum1b	1.78756	0.729889	1.14309	2.04368	1.09314	6.27318	FALSE	0.413204	0.900583	-0.950536	5.18003	FALSE
tcea2	cebpd	0.432279	0.906751	0.285806	11.8139	15.1123	6.27153	FALSE	-0.620945	11.5281	3.29832	-8.84074	FALSE
cant1b	twist3	0.991788	0.908462	0.90476	1.66992	1.07877	6.26959	FALSE	-0.00370183	0.765162	-0.591151	5.19082	FALSE
si.dkey.27j5.5	ahrra	0.583574	0.446228	6.27939	3.5462	1.22886	6.25655	FALSE	5.83317	-2.73319	-2.31734	5.02769	FALSE
apobb.2	and3	1.01415	0.298913	0.647903	2.55501	1.48982	6.25616	FALSE	0.34899	1.9071	-1.06519	4.76634	FALSE
GeneID.108190590	nfe2l2a	1.10731	0.415669	1.31031	1613.38	1.83683	6.25173	FALSE	0.894641	1612.07	-1611.54	4.4149	FALSE
cckb	cysltr1	0.11135	6.30142	6.10725	7.25449	2.36093	6.24316	FALSE	-0.194171	1.14724	-4.89356	3.88222	FALSE
f3a	lrrc32	0.249313	15.0973	3.09037	30.9301	3.84472	6.23334	FALSE	-12.0069	27.8397	-27.0853	2.38862	FALSE
dhrs13l1	GeneID.103909114	1.30186	0.616186	0.991394	14.2909	2.32254	6.22191	FALSE	0.375208	13.2995	-11.9683	3.89937	FALSE
stk19	egln1a	0.241689	19.3203	1.19085	1.56075	1675.66	6.20344	FALSE	-18.1295	0.369901	1674.1	-1669.46	FALSE
C1H7orf26	si.ch211.229d2.5	11.0782	0.390726	0.275449	3.04681	2.7011	6.19987	FALSE	-0.115277	2.77136	-0.345711	3.49877	FALSE
foxg1d	GeneID.108180802	1.01667	0.224918	25.807	12.3912	2.96726	6.19907	FALSE	25.5821	-13.4158	-9.42397	3.2318	FALSE
angptl7	si.ch211.229d2.5	0.321858	2.82716	0.52343	2.89363	1.41518	6.19609	FALSE	-2.30373	2.3702	-1.47845	4.78091	FALSE
hmox1a	rbp2a	5.82784	7.32809	0.811904	4.24901	1.39401	6.16743	FALSE	-6.51618	3.43711	-2.855	4.77342	FALSE
GeneID.100007608	sec23b	1.81819	0.52067	2.80106	1.42949	15.5595	6.1412	FALSE	2.28039	-1.37157	14.13	-9.41831	FALSE
elovl6l	casp3b	0.958232	1.30092	0.80824	2.73151	1.50917	6.13426	FALSE	-0.49268	1.92327	-1.22234	4.62509	FALSE
GeneID.100330797	si.ch211.229d2.5	0.447276	0.266604	1.53645	1.50641	1.04114	6.1107	FALSE	1.26984	-0.0300419	-0.465269	5.06956	FALSE
tll1	nfe2l2b	5.00592	3.42188	0.799307	1.91069	1.65509	6.10296	FALSE	-2.62257	1.11138	-0.255601	4.44787	FALSE
cdkn1ba	ampd2a	1.18794	0.763936	0.714766	2.64687	12.5979	6.07977	FALSE	-0.04917	1.9321	9.95107	-6.51817	FALSE
errfi1a	GeneID.100008366	1.91846	1.04053	0.317698	30.3011	39.2673	6.05513	FALSE	-0.722831	29.9834	8.96622	-33.2121	FALSE
lim2.5	vhl	Inf	0.442958	61.2372	11.5275	15.3395	6.0551	FALSE	60.7942	-49.7097	3.81201	-9.28443	FALSE
GeneID.108190590	cxcl12b	5.96078	0.534357	4.71783	4.59293	1.04984	6.03534	FALSE	4.18348	-0.124904	-3.54309	4.98551	FALSE
cyp3a65	GPR45	0.854948	3.30232	1.74115	75.3326	39.6692	6.02075	FALSE	-1.56118	73.5915	-35.6634	-33.6485	FALSE
slco1d1	GeneID.100535396	0.376153	2.40342	2.30006	2.14749	1.01518	6.00196	FALSE	-0.103365	-0.152571	-1.1323	4.98677	FALSE
zgc.153031	ostn	1.03944	5.18788	0.59914	2.3064	8.41835	5.99633	FALSE	-4.58874	1.70726	6.11195	-2.42203	FALSE
wasf1	cyp2aa3	1.47369	0.965397	1.1945	1.74313	1.57386	5.99159	FALSE	0.229107	0.548623	-0.169262	4.41772	FALSE
prodhb	krt94	0.383953	1.26683	0.532627	2.93285	360.594	5.98615	FALSE	-0.734199	2.40023	357.661	-354.608	FALSE
matn3b	cdc37	1.1464	0.919338	0.665679	2.30484	1.36477	5.98344	FALSE	-0.253659	1.63916	-0.940074	4.61867	FALSE
si.ch211.229d2.5	GeneID.100330797	0.497995	0.172644	5.02523	3.0838	10.391	5.9807	FALSE	4.85259	-1.94144	7.30723	-4.41033	FALSE
atoh7	meox1	6.74967	0.264661	0.617171	3.17376	1.71562	5.94936	FALSE	0.35251	2.55659	-1.45813	4.23373	FALSE
cckb	cebpd	0.28743	0.540862	0.277929	1.35411	43.2525	5.93486	FALSE	-0.262933	1.07618	41.8984	-37.3177	FALSE
pa2g4a	wasf1	16.7954	0.703891	1.10875	1.65204	111.358	5.9214	FALSE	0.404861	0.543286	109.706	-105.436	FALSE
sec23b	GeneID.100535396	2.15435	0.458586	13.6536	3.12031	10.6837	5.92054	FALSE	13.1951	-10.5333	7.56338	-4.76316	FALSE
arrdc3b	si.ch211.229d2.5	1.74797	0.63602	1.27089	2.98537	2.39931	5.8976	FALSE	0.634867	1.71448	-0.586059	3.49829	FALSE
si.ch211.202h22.7	cyp1c1	0.715167	9.08165	15085	1.41964	8.73261	5.89529	FALSE	15075.9	-15083.6	7.31297	-2.83732	FALSE
notum1b	tpmt.2	10.8184	0.955406	0.195155	10.1884	1.33178	5.8721	FALSE	-0.760251	9.99329	-8.85666	4.54031	FALSE
GeneID.108190590	prodhb	0.340544	4.12161	0.717822	49.3801	5.18521	5.86585	FALSE	-3.40379	48.6623	-44.1949	0.680644	FALSE
GeneID.110438378	ostn	3.4286	0.537187	3.74734	2.68331	1.48851	5.86147	FALSE	3.21015	-1.06403	-1.1948	4.37296	FALSE
casp3b	cdc37	0.923375	2.30803	0.461594	1.12114	16.2037	5.85798	FALSE	-1.84643	0.65955	15.0826	-10.3458	FALSE
gadd45ba	sqstm1	0.733274	1.71664	2.96143	5.08492	8.83049	5.85789	FALSE	1.24479	2.12349	3.74557	-2.9726	FALSE
lim2.5	grin2cb	2.09034	3.63219	0.359016	28.2472	21.3472	5.85616	FALSE	-3.27317	27.8882	-6.89993	-15.4911	FALSE
tpmt.1	ugt1b5	0.950928	0.723993	0.742345	1.08659	14.0758	5.84057	FALSE	0.0183524	0.344244	12.9892	-8.23523	FALSE
meox1	ostn	Inf	0.705491	0.612728	8.57554	22.7375	5.82724	FALSE	-0.0927626	7.96281	14.1619	-16.9102	FALSE
slco1d1	cyp2aa3	15.9124	0.71314	19.3052	4.36541	1.30169	5.81894	FALSE	18.592	-14.9398	-3.06373	4.51726	FALSE
pygo2	wfikkn1	1.05067	1.27474	0.95335	3.32737	1.20266	5.8062	FALSE	-0.321387	2.37402	-2.12471	4.60354	FALSE
ssbp2	per2	7.28459	0.586124	0.862898	2.42878	1.40071	5.79881	FALSE	0.276773	1.56588	-1.02806	4.39809	FALSE
stk19	nfatc4	1.04108	0.819679	0.685166	1.14236	1.06939	5.78404	FALSE	-0.134513	0.457189	-0.0729627	4.71465	FALSE
ncam3	inka1a	0.994686	1.97602	2.18075	1.5794	1.20975	5.77121	FALSE	0.204726	-0.601349	-0.369645	4.56146	FALSE
arrdc3a	gstp1	1.1889	0.773368	4.48396	2.56598	1.30358	5.76985	FALSE	3.71059	-1.91798	-1.2624	4.46626	FALSE
gadd45ba	si.ch211.81n22.1	0.245173	0.641386	0.231511	1.75066	14.9849	5.76902	FALSE	-0.409875	1.51915	13.2343	-9.21592	FALSE
angptl2b	GeneID.100536887	4.53813	0.166264	14.7706	67.6249	1559.04	5.75576	FALSE	14.6044	52.8542	1491.42	-1553.29	FALSE
GeneID.101882358	arrdc3a	41.1263	2.85467	0.785397	5.44298	10.6375	5.75256	FALSE	-2.06928	4.65758	5.19452	-4.88493	FALSE
slco1d1	si.dkey.27j5.5	0.682061	1.27091	1.13594	30.92	1.04966	5.75044	FALSE	-0.134972	29.784	-29.8703	4.70078	FALSE
ntn5	matn3b	0.457395	2.32405	1.73639	6.61609	18.8331	5.73903	FALSE	-0.58766	4.87971	12.217	-13.0941	FALSE
carmil2	foxq1a	0.70606	21.7903	2.02022	1.12163	15.2258	5.72577	FALSE	-19.7701	-0.898596	14.1042	-9.50002	FALSE
ethe1	GeneID.108180802	0.433502	1.04436	0.705214	2059.41	761.808	5.72432	FALSE	-0.339148	2058.7	-1297.6	-756.084	FALSE
zgc.153031	arrdc2	0.403565	0.494499	1.36132	177.777	5.08433	5.71098	FALSE	0.866818	176.416	-172.693	0.626645	FALSE
bicc1a	GeneID.108190590	Inf	0.567948	37.1487	2.46418	29.3908	5.70235	FALSE	36.5808	-34.6845	26.9267	-23.6885	FALSE
arrdc3b	apbb1ip	0.563984	0.405154	0.252278	24.3556	2122.53	5.70015	FALSE	-0.152876	24.1033	2098.17	-2116.83	FALSE
mgst3b	cbr1l	0.607942	0.927792	0.72178	1.43551	7.11586	5.69363	FALSE	-0.206012	0.713726	5.68035	-1.42223	FALSE
GPR45	bicc1a	7.49238	0.511228	0.35131	1.21532	82.6198	5.68353	FALSE	-0.159918	0.864005	81.4045	-76.9363	FALSE
plin6	gadd45ba	47.8812	0.56078	1.28891	1.20169	78930.6	5.67999	FALSE	0.728133	-0.0872239	78929.4	-78924.9	FALSE
GeneID.101882358	tll1	11.0415	0.539425	1.80729	155.859	1905.36	5.6754	FALSE	1.26787	154.052	1749.51	-1899.69	FALSE
bicc1a	aifm4	0.712128	0.782043	0.725143	3.50208	1.47534	5.66664	FALSE	-0.0568992	2.77694	-2.02674	4.19129	FALSE
ptgdsb.2	arrdc3a	4.21154	0.249004	2.4049	71.4794	1.6361	5.65821	FALSE	2.1559	69.0745	-69.8433	4.02211	FALSE
ccnf	bmp1a	0.877284	0.484501	0.834501	9.48747	1.08466	5.64098	FALSE	0.349999	8.65297	-8.40281	4.55632	FALSE
tiparp	ndrg1b	1.41058	0.945408	0.650776	1.24864	1.00728	5.63754	FALSE	-0.294631	0.597869	-0.241361	4.63025	FALSE
nfr	tpmt.1	0.969237	0.614513	0.4769	1.4377	1.40087	5.62639	FALSE	-0.137613	0.960796	-0.0368313	4.22553	FALSE
tll1	apobb.2	0.732355	1.08224	75.6924	46.0085	20.9891	5.61927	FALSE	74.6102	-29.6839	-25.0194	-15.3698	FALSE
wasf1	notum1b	1.36091	0.496336	4.20644	37.2237	5731.69	5.619	FALSE	3.7101	33.0172	5694.46	-5726.07	FALSE
si.dkey.242g16.2	GeneID.100535396	0.716897	0.98978	0.808325	8.53575	2.24149	5.61382	FALSE	-0.181455	7.72743	-6.29427	3.37233	FALSE
im.7150988	apbb1ip	0.90463	7.24348	0.539269	1.16265	1.12147	5.60268	FALSE	-6.70421	0.623381	-0.0411787	4.48121	FALSE
cebpd	si.ch211.229d2.5	0.770017	1.48111	1.04699	1.12334	1.06615	5.58553	FALSE	-0.434118	0.0763481	-0.0571913	4.51938	FALSE
si.dkeyp.51b9.3	cyp2aa3	8.07304	138.29	0.540135	121.779	7.00603	5.58296	FALSE	-137.75	121.239	-114.773	-1.42307	FALSE
si.ch211.202h22.7	cry1a	2.6533	0.811436	3.84191	54.3921	2.89497	5.58186	FALSE	3.03047	50.5502	-51.4971	2.68689	FALSE
aifm2	ptgdsb.2	2.06624	8.94291	0.828996	3.57892	2.0306	5.56915	FALSE	-8.11391	2.74992	-1.54832	3.53856	FALSE
jun	sult6b1	0.399158	1.31305	0.396377	3.18854	2.06644	5.56895	FALSE	-0.916677	2.79217	-1.1221	3.50251	FALSE
errfi1a	tpmt.2	0.570173	0.839282	1.28033	4.03772	616.073	5.56355	FALSE	0.441052	2.75739	612.035	-610.509	FALSE
duox	cebpd	6.09459	2.23915	0.28835	1.8238	1.79536	5.54442	FALSE	-1.9508	1.53545	-0.0284409	3.74906	FALSE
per2	gap43	1.06825	0.238106	49.2371	35.2847	5.45085	5.54237	FALSE	48.999	-13.9524	-29.8339	0.0915219	FALSE
cry1a	zgc.153031	31921	0.572333	0.601404	1.29317	1.05197	5.53323	FALSE	0.0290713	0.691762	-0.241195	4.48126	FALSE
GeneID.100333572	cant1b	0.436315	1.1215	0.5067	1.26398	1.12112	5.53147	FALSE	-0.614795	0.757283	-0.142865	4.41036	FALSE
GeneID.108190590	GeneID.100330797	1.04551	0.645551	1.77131	1.82618	1.30867	5.52933	FALSE	1.12575	0.0548749	-0.517514	4.22066	FALSE
gsr	raph1b	0.466249	6.16798	3.00458	3.32439	54.2221	5.52533	FALSE	-3.16341	0.319812	50.8978	-48.6968	FALSE
and3	si.ch211.229d2.5	0.757315	0.822071	13.5635	54.402	2.36309	5.49867	FALSE	12.7414	40.8385	-52.0389	3.13558	FALSE
ahr2	mansc1	0.430581	3.96374	2.08659	2.37088	26.4904	5.49762	FALSE	-1.87714	0.284292	24.1195	-20.9928	FALSE
cysltr1	hsd11b2	0.860569	54.3758	0.259755	3.40702	156.939	5.48312	FALSE	-54.1161	3.14727	153.532	-151.456	FALSE
mamdc2b	tm9sf3	0.144491	704.972	27.0634	1.28815	6.48658	5.48197	FALSE	-677.909	-25.7752	5.19843	-1.00462	FALSE
GeneID.100330797	sema6d	1.17953	0.4454	1.61963	47.1304	2.98933	5.48093	FALSE	1.17423	45.5107	-44.141	2.4916	FALSE
si.ch211.81n22.1	ncam3	0.172441	0.482813	0.552101	3.13296	12.5186	5.47155	FALSE	0.0692874	2.58086	9.3856	-7.04701	FALSE
TSTD1	foxf2a	1.29801	0.880237	1.0974	1.76312	1.21208	5.46035	FALSE	0.217162	0.665725	-0.551044	4.24827	FALSE
cyb5a	cckb	31.446	432.705	0.216275	1.51067	15.166	5.45795	FALSE	-432.489	1.2944	13.6553	-9.70805	FALSE
nfkbiaa	C1H7orf26	Inf	7.42687	0.808955	4.29571	3.03771	5.45253	FALSE	-6.61791	3.48676	-1.25801	2.41482	FALSE
apbb1ip	per2	0.767604	2.65625	1.06984	1.2129	1.04126	5.45234	FALSE	-1.58642	0.143065	-0.171645	4.41108	FALSE
ssbp2	nfe2l2b	0.561392	2.24814	4.96496	3.60484	2.63431	5.44805	FALSE	2.71682	-1.36012	-0.970523	2.81374	FALSE
gadd45ba	dhrs13l1	1.53731	0.881387	2.37284	1.5183	1.4069	5.44713	FALSE	1.49146	-0.854543	-0.111402	4.04023	FALSE
GeneID.100536887	arrdc2	0.50474	0.68636	2.06131	1.9366	1.44418	5.4462	FALSE	1.37495	-0.124712	-0.492421	4.00202	FALSE
rbp2a	duox	0.923826	0.365825	3.97638	2.91118	18.6806	5.43772	FALSE	3.61055	-1.06519	15.7694	-13.2429	FALSE
cdc37	rbp2a	0.567327	3.27711	0.535584	20.0798	14.1222	5.43763	FALSE	-2.74153	19.5443	-5.95764	-8.68456	FALSE
ugt1b5	grin2cb	Inf	0.656573	0.292876	2.21534	6.42345	5.43489	FALSE	-0.363697	1.92246	4.20811	-0.988561	FALSE
angptl7	g6pca.2	0.629726	3.72337	1.13737	3.35249	1.23124	5.43167	FALSE	-2.586	2.21512	-2.12125	4.20044	FALSE
cyp1c1	gap43	0.135577	0.869827	38.8155	65.3373	129.572	5.41237	FALSE	37.9457	26.5218	64.2344	-124.159	FALSE
lim2.5	and3	1.33463	2.71631	0.826561	33174.7	30.2436	5.4101	FALSE	-1.88975	33173.8	-33144.4	-24.8335	FALSE
pygl	ccnf	0.926761	0.233379	0.758827	1.30199	1.06294	5.4085	FALSE	0.525449	0.543159	-0.239051	4.34556	FALSE
lgals3bpb	GeneID.101882358	0.736049	0.690382	1.26064	34.0885	10.0554	5.40008	FALSE	0.570254	32.8279	-24.0331	-4.65535	FALSE
ctsl.1	duox	1.84948	0.372034	1.12049	4.29996	2.87711	5.39717	FALSE	0.748455	3.17947	-1.42286	2.52007	FALSE
GeneID.100332446	lim2.5	7.50888	0.921437	0.936009	3.01645	1.12706	5.3933	FALSE	0.0145721	2.08044	-1.88939	4.26624	FALSE
errfi1a	tcea2	18.57	0.435186	0.974265	21.395	4.19024	5.38755	FALSE	0.539078	20.4207	-17.2047	1.19731	FALSE
egln1a	wu.fj05g07	0.460334	0.769762	1.78014	12.3947	28.7861	5.37155	FALSE	1.01038	10.6146	16.3914	-23.4145	FALSE
GeneID.108190590	jun	2.3132	0.613081	3.41417	1.15665	9.67751	5.36918	FALSE	2.80109	-2.25752	8.52086	-4.30833	FALSE
GeneID.108182865	hmox1a	51.3911	65.2576	0.412974	4347.18	2.5002	5.3576	FALSE	-64.8446	4346.77	-4344.68	2.85741	FALSE
GeneID.100007608	vhl	34.1717	0.546459	16.2744	5.15352	2.82201	5.35354	FALSE	15.728	-11.1209	-2.33151	2.53153	FALSE
ncam3	GeneID.100007608	0.382762	17.4237	0.65926	75.1077	2.29513	5.35096	FALSE	-16.7645	74.4484	-72.8125	3.05583	FALSE
GeneID.100008366	ptgdsb.2	602.147	11.746	0.623462	12.0498	2.39577	5.34049	FALSE	-11.1225	11.4263	-9.65403	2.94472	FALSE
tpmt.1	GeneID.103909114	0.712116	1.12141	0.811949	1.45166	1.06392	5.33999	FALSE	-0.309461	0.639713	-0.387745	4.27607	FALSE
grin2cb	msx2b	0.317545	32.12	2.45031	49.2332	9.50778	5.33509	FALSE	-29.6697	46.7829	-39.7254	-4.17269	FALSE
ctsl.1	ncam3	1.59095	0.776446	4.99846	1.06876	40.2981	5.32997	FALSE	4.22201	-3.92969	39.2294	-34.9682	FALSE
plin6	inka1a	0.927796	1.81664	0.693582	2.05238	1.75664	5.3173	FALSE	-1.12306	1.35879	-0.29574	3.56066	FALSE
zgc.153031	pim2	1.69258	1.8674	0.476351	76.2833	2.58222	5.31265	FALSE	-1.39105	75.807	-73.7011	2.73043	FALSE
GeneID.103910027	stk19	1.24611	1.97364	0.708979	1.53546	5.54836	5.30332	FALSE	-1.26466	0.826477	4.01291	-0.24504	FALSE
ctsl.1	cckb	0.479038	0.806237	1.10103	8.25745	1.15207	5.29558	FALSE	0.294789	7.15642	-7.10538	4.14351	FALSE
pa2g4a	mansc1	0.739391	1.12255	1.20803	1.8255	990.945	5.29339	FALSE	0.0854767	0.617475	989.119	-985.651	FALSE
mamdc2b	rbp2a	0.272111	0.710112	0.787815	41.762	1.12973	5.29288	FALSE	0.0777026	40.9742	-40.6323	4.16316	FALSE
pon1	pygo2	0.552668	0.35655	1.05714	2.70394	1.13533	5.25507	FALSE	0.700594	1.64679	-1.56861	4.11974	FALSE
bicc1a	angptl7	1.05885	0.509816	0.388554	2.44206	1.47101	5.25232	FALSE	-0.121262	2.0535	-0.971049	3.78131	FALSE
[truncated: 29,507 more rows]
