# Supplementary material for: Concentration-response gene expression analysis in zebrafish reveals phenotypically-anchored transcriptional responses to retene
Source: Front Toxicol. 2022 Aug 25;4:950503. doi: 10.3389/ftox.2022.950503 (PMC9453431; doi:10.3389/ftox.2022.950503)
Supplement: Supplementary file 4 [file Table1.XLSX]

## Sheet: Sheet1
Abbreviation	Endpoint description
MO24	Mortality at 24 hpf
DP24	Delayed development progression at 24 hpf
SM24	Spontaneous movement at 24 hpf
MORT	Mortality at 120 hpf
CRAN	Craniofacial - malformed or missing eye, jaw, snout at 120 hpf
AXIS	Curved or bent body axis at 120 hpf
EDEM	Pericardial and/or yolk sac edema, heart and/or yolk sac malformation at 120 hpf
MUSC	Lack of circulation, malformed or missing somites and/or swim bladder at 120 hpf
LTRK	Malformed lower trunk and/or caudal fin at 120 hpf
BRN_	Malformed or necrotic brain, otic vesicle, or pectoral fin at 120 hpf
SKIN	Abnormal pigmentation at 120 hpf
NC__	Malformed notochord at 120 hpf
TCHR	Lack of response to touch at 120 hpf
Any effect	Binned endpoint - incidence if a fish had any a hit in any above endpoint
