# Supplementary material for: Concentration-response gene expression analysis in zebrafish reveals phenotypically-anchored transcriptional responses to retene
Source: Front Toxicol. 2022 Aug 25;4:950503. doi: 10.3389/ftox.2022.950503 (PMC9453431; doi:10.3389/ftox.2022.950503)
Supplement: Supplementary file 5 [file DataSheet2.xlsx]

## Sheet: TableS2_MorphologyScreening
chemical.name
conc	Nominal water concentration (uM)
MO24	Mortality at 24 hpf
DP24	Delayed development progression at 24 hpf
SM24	Lack of spontaneous movement at 24 hpf
MORT	Mortality at 120 hpf
CRAN	Craniofacial malformations at 120 hpf
AXIS	Bent body axis at 120 hpf
EDEM	Edemas at 120 hpf
MUSC	Musculature/vasculature at 120 hpf
LTRK	Lower trunk at 120 hpf
BRN_	Brain at 120 hpf
SKIN	Skin at 120 hp f
NC__	Notochord at 120 hpf
TCHR	Touch response at 120 hpf
any.effect	Any effect - percent of fish which had any a hit in any endpoint

## Sheet: Screening data
				Percent incidence
Screening event	Genotype	Chemical name	conc	MO24	DP24	SM24	MORT	CRAN	AXIS	EDEM	MUSC	LTRK	BRN_	SKIN	NC__	TCHR	any.effect
AHR dependence	ahr2hu3335	Retene	0	0	0	0	0	0	0	0	0	0	0	0	0	0	0
AHR dependence	ahr2hu3335	Retene	1	9.09	0	0	9.09	0	0	0	0	0	0	0	0	0	9.09
AHR dependence	ahr2hu3335	Retene	5	0	0	0	0	0	0	0	0	0	0	0	0	0	0
AHR dependence	ahr2hu3335	Retene	20	13.64	10.53	0	22.73	5.88	5.88	5.88	0	0	0	0	0	0	31.82
AHR dependence	ahr2hu3335	Retene	35	8.33	4.55	0	25	16.67	5.56	11.11	0	5.56	0	0	5.56	0	37.5
AHR dependence	ahr2hu3335	Retene	50	4.17	8.7	0	12.5	19.05	0	4.76	0	0	0	0	0	0	29.17
AHR dependence	ahr2hu3335	Retene	65	8.33	0	0	8.33	18.18	4.55	13.64	0	0	0	0	0	0	25
AHR dependence	ahr2hu3335	Retene	100	0	0	0	4.17	0	0	0	0	0	0	0	0	0	4.17
AHR dependence	wild type	Retene	0	0	0	0	2.78	0	0	0	0	0	0	0	0	0	2.78
AHR dependence	wild type	Retene	1	0	2.86	0	0	2.86	0	0	0	0	0	0	0	0	2.86
AHR dependence	wild type	Retene	5	5.56	0	0	5.56	5.88	5.88	5.88	2.94	5.88	2.94	0	0	0	11.11
AHR dependence	wild type	Retene	20	6.06	16.13	0	24.24	52	28	44	12	12	4	0	0	0	63.64
AHR dependence	wild type	Retene	35	8.57	9.38	0	40	80.95	42.86	71.43	4.76	4.76	0	0	0	0	88.57
AHR dependence	wild type	Retene	50	8.33	9.09	0	27.78	100	65.38	100	7.69	3.85	0	0	0	0	100
AHR dependence	wild type	Retene	65	5.56	2.94	0	27.78	100	76.92	100	3.85	7.69	7.69	0	0	0	100
AHR dependence	wild type	Retene	100	2.78	5.71	0	41.67	100	80.95	100	4.76	4.76	4.76	0	0	0	100
Transcriptomics concentrations	wild type	Retene	0	5.56	0	0	8.33	3.03	3.03	3.03	0	0	3.03	0	0	3.03	11.11
Transcriptomics concentrations	wild type	Retene	0.205	19.44	0	0	19.44	0	0	0	0	0	0	0	0	0	19.44
Transcriptomics concentrations	wild type	Retene	0.512	5.56	2.94	0	5.56	0	0	0	0	0	0	0	0	0	8.33
Transcriptomics concentrations	wild type	Retene	1.28	5.56	5.88	0	8.33	6.06	3.03	6.06	0	0	3.03	0	0	3.03	16.67
Transcriptomics concentrations	wild type	Retene	3.2	5.56	0	0	5.56	2.94	2.94	2.94	0	0	2.94	0	0	2.94	8.33
Transcriptomics concentrations	wild type	Retene	8	0	5.56	0	2.78	25.71	2.86	20	2.86	5.71	2.86	0	0	5.71	30.56
Transcriptomics concentrations	wild type	Retene	20	2.78	0	0	5.56	88.24	11.76	76.47	0	2.94	17.65	0	0	14.71	88.89
Transcriptomics concentrations	wild type	Retene	50	2.78	0	0	27.78	96.15	26.92	92.31	0	0	7.69	0	0	7.69	97.22
